# Supplementary material for: Predicting the stalking of celebrities from measures of persistent pursuit and threat directed toward celebrities, sensation seeking and celebrity worship
Source: PLoS One. 2023 Mar 1;18(3):e0281551. doi: 10.1371/journal.pone.0281551 (PMC9977013; doi:10.1371/journal.pone.0281551)
Supplement: S1 Data — (ZIP) [file pone.0281551.s001.zip]

Archive with 2 entries (2 files):
- data celebrity 10-8.dat
- data celebrity 10-8.sav
