# Supplementary material for: Predicting the stalking of celebrities from measures of persistent pursuit and threat directed toward celebrities, sensation seeking and celebrity worship
Source: PLoS One. 2023 Mar 1;18(3):e0281551. doi: 10.1371/journal.pone.0281551 (PMC9977013; doi:10.1371/journal.pone.0281551)
Supplement: S1 Data — (ZIP) [file pone.0281551.s001.zip › data celebrity 10-8.dat]

id	duration	age	gender	race	marital	university	cas1	cas2	cas3	cas4	cas5	cas6	cas7	cas8	cas9	cas10	cas11	cas12	cas13	cas14	cas15	cas16	cas17	cas18	cas19	cas20	cas21	cas22	cas23	bss1	bss2	bss3	bss4	bss5	bss6	bss7	bss8	bss9	bss10	bss11	bss12	maib1	maib2	maib3	rq1	rq2	rq3	rq4	ofas1
7	924	21	0	5	1	2	4	3	4	2	4	2	2	5	2	5	3	3	1	4	3	5	4	1	4	5	2	1	1	1	1	1	2	5	3	1	3	5	1	2	1	1	1	1	6	2	1	1	1
8	1119	20	0	6	1	2	4	2	2	2	4	2	1	4	1	5	4	2	2	4	2	3	2	2	4	5	3	2	2	4	2	4	3	4	4	4	4	4	1	3	3	1	5	2	2	6	4	6	2
9	739	20	0	5	1	2	4	4	4	2	2	2	5	2	1	5	5	2	2	2	2	3	1	-9	4	5	2	2	1	4	2	1	3	1	2	1	1	2	1	3	1	1	4	2	5	1	2	1	1
10	2118	20	0	2	1	2	5	5	5	2	5	2	5	5	2	5	5	5	2	4	2	2	5	5	5	5	3	3	2	4	2	3	2	2	2	4	2	3	2	1	4	2	2	2	3	5	3	5	1
11	686	18	-8	1	1	2	4	5	4	4	4	2	5	4	2	4	4	4	2	2	3	4	3	2	3	5	2	3	3	4	4	4	2	2	2	5	3	4	2	3	5	1	1	1	2	2	4	6	1
12	997	20	0	1	1	2	5	5	5	5	5	5	5	5	5	5	5	5	2	5	2	2	5	3	5	5	2	2	2	2	4	1	1	2	2	2	2	4	1	2	5	1	2	4	3	6	2	4	1
13	511	19	1	1	1	2	5	5	5	5	4	4	4	5	2	5	4	4	3	5	2	5	2	3	5	5	4	4	3	4	3	3	2	3	4	4	4	4	1	3	3	1	2	2	3	5	3	6	1
14	1442	19	0	3	1	2	2	2	1	2	1	1	2	1	1	2	2	1	1	1	2	2	4	1	2	3	1	1	2	2	4	2	2	2	4	4	2	4	3	3	4	3	3	4	2	5	5	4	3
15	1212	21	0	2	1	2	2	1	4	4	2	1	1	3	1	5	2	3	1	2	3	5	5	2	2	5	4	2	1	1	3	1	1	1	3	2	1	4	1	1	4	1	2	1	5	3	2	6	1
16	963	18	0	3	1	2	3	5	5	2	5	2	5	5	3	5	5	5	2	5	1	5	2	3	5	5	2	2	2	5	3	4	4	2	3	5	5	4	3	4	4	0	3	5	1	6	2	7	1
17	23751	19	-8	1	1	2	4	5	4	2	2	3	4	5	1	5	3	5	2	4	2	4	5	2	5	5	2	3	2	5	4	3	1	2	2	5	2	5	1	1	4	-9	-9	-9	2	5	1	5	1
18	690	21	0	1	1	2	5	5	5	5	5	5	5	5	3	5	5	5	5	5	2	5	5	3	5	5	2	2	3	4	2	4	2	3	3	4	1	4	3	1	5	1	1	1	1	7	4	4	1
19	2444	20	1	3	1	2	4	5	4	4	3	5	5	5	2	5	5	3	2	4	2	5	5	3	5	4	4	5	4	3	4	1	1	4	2	1	1	2	2	2	1	4	3	4	5	2	2	1	1
20	6291	18	1	3	1	2	5	4	4	2	4	3	4	5	4	5	5	4	2	4	2	4	5	3	4	5	2	2	4	3	4	3	3	5	3	5	2	5	4	3	5	1	3	2	6	2	1	1	1
21	502	20	1	3	1	2	5	4	3	2	2	3	4	5	2	5	5	4	2	2	2	4	5	2	4	5	1	2	2	4	4	2	1	1	2	4	1	4	2	2	4	3	4	1	7	5	2	3	1
22	774	18	1	1	1	2	5	5	4	3	5	4	4	5	4	5	5	5	2	4	3	3	4	2	3	5	3	3	4	4	4	4	4	4	3	3	2	4	2	3	4	1	3	1	6	3	2	2	2
23	730	18	0	1	1	2	5	5	4	2	5	4	5	5	2	5	5	5	3	5	2	5	5	5	5	5	5	2	2	4	2	2	1	2	2	5	2	5	1	3	4	3	3	2	6	2	1	1	1
24	1338	16	1	1	1	2	5	5	4	4	4	4	5	5	2	5	5	5	3	4	2	3	5	4	5	4	3	4	4	4	2	3	1	3	2	5	2	4	3	4	5	2	2	3	6	2	2	2	1
25	1152	49	0	1	2	2	5	5	5	5	5	5	5	5	3	5	5	5	3	5	4	5	4	4	5	5	4	5	3	4	2	2	3	4	2	5	2	4	2	3	1	2	1	1	6	4	2	2	1
26	2043	20	1	1	1	2	4	4	4	2	4	2	4	5	2	5	5	3	3	4	2	5	5	3	5	5	3	2	3	2	3	2	3	2	3	3	2	4	3	3	3	3	4	3	7	5	2	5	1
27	490	19	0	1	1	2	2	4	4	2	4	4	5	3	2	5	5	4	3	4	1	4	5	2	5	5	2	3	2	4	5	2	1	2	1	4	2	4	1	4	4	-9	2	1	7	2	2	2	1
28	776	23	0	5	1	2	5	5	4	5	2	5	5	2	1	5	5	3	1	1	1	2	1	1	2	5	2	2	2	2	1	3	1	4	4	5	2	3	1	2	5	2	5	3	7	1	1	1	1
29	1971	19	0	1	1	2	5	5	5	5	5	5	5	5	2	5	5	5	5	5	2	5	4	2	5	5	4	2	4	4	4	2	4	4	4	2	2	5	4	2	4	0	3	1	6	5	1	2	1
30	565	21	0	1	1	2	4	4	2	2	2	2	2	3	1	4	3	4	1	2	2	2	3	2	4	4	2	2	2	5	4	2	3	4	4	4	3	4	2	3	4	1	3	1	6	2	4	2	2
31	659	18	0	1	1	2	4	3	4	2	5	4	3	5	2	5	4	4	2	4	3	5	3	3	4	5	3	3	3	4	4	4	2	4	4	4	2	4	1	3	5	1	3	3	6	3	2	5	1
32	387	19	1	3	1	2	2	2	4	2	3	4	4	4	3	5	5	5	3	5	3	2	4	3	5	5	3	5	5	4	2	4	4	4	4	4	4	4	2	3	4	1	1	3	6	5	1	1	1
33	1539	19	0	3	1	2	4	5	5	2	5	1	3	5	1	4	5	4	1	5	5	5	1	3	5	5	2	1	1	3	2	4	2	5	5	5	5	3	2	1	5	4	5	2	2	7	1	5	1
34	314	19	0	3	1	2	5	5	5	4	5	1	3	5	1	4	5	5	2	5	5	5	1	3	5	5	2	1	1	4	2	5	2	5	5	5	5	5	3	1	5	4	5	2	1	7	1	7	1
35	613	19	0	4	1	2	5	5	5	5	5	5	5	5	1	5	5	5	2	5	5	5	5	3	5	5	3	3	5	5	5	4	5	5	5	5	3	3	3	3	4	2	3	2	6	1	1	1	1
36	784	20	0	3	1	2	4	2	4	2	2	2	4	4	3	5	5	5	2	4	2	4	5	3	4	4	3	2	2	3	2	2	2	4	4	4	2	4	2	3	2	2	2	3	5	3	4	3	1
37	614	20	0	5	1	2	5	5	5	4	5	5	5	5	2	5	5	5	2	5	5	5	5	2	5	5	3	5	4	4	2	4	3	4	4	5	3	4	1	3	5	1	1	1	7	2	1	1	1
38	877	21	1	5	1	2	4	4	4	2	5	3	4	5	2	5	4	4	2	5	2	4	3	2	5	5	2	2	2	2	4	2	2	2	3	3	2	5	1	4	2	3	3	2	2	4	5	3	1
39	389	20	0	3	1	2	4	5	5	3	5	5	5	5	2	5	4	3	5	5	4	5	5	5	5	5	5	5	5	2	1	2	1	1	1	1	1	4	1	2	1	0	0	0	5	2	3	1	2
40	637	18	0	3	1	2	5	2	5	4	5	3	5	5	1	5	5	5	2	5	1	3	5	3	5	5	3	3	4	2	5	1	2	4	3	4	2	2	1	3	4	4	5	5	5	2	2	4	1
41	517	20	0	2	1	2	4	5	5	4	5	5	5	5	4	5	5	5	3	5	5	5	5	4	5	5	3	4	3	3	1	3	2	2	3	4	2	3	2	3	3	3	2	4	1	6	2	7	1
42	930	20	0	1	1	2	5	5	5	5	5	5	5	5	2	5	5	5	5	5	4	5	5	5	5	5	5	5	5	4	3	2	1	4	3	2	2	4	2	4	4	1	2	2	5	6	2	5	1
43	1880	21	1	1	1	1	2	3	4	2	4	4	1	4	1	5	5	4	2	5	2	5	2	3	5	5	3	2	3	4	5	4	3	4	2	5	5	5	5	2	4	1	3	0	5	7	1	4	1
44	529	21	0	2	1	1	5	5	4	4	5	4	5	5	1	4	4	5	2	4	1	5	5	1	5	5	2	5	4	4	2	1	1	4	3	1	1	3	1	4	3	3	4	2	6	2	2	1	1
45	680	19	0	1	1	1	5	5	4	5	5	3	5	5	2	4	4	4	3	4	3	4	5	3	4	4	3	3	3	2	2	3	2	4	3	2	1	3	2	2	3	2	2	2	6	3	1	1	1
46	656	19	0	3	1	1	4	4	5	3	2	4	5	4	2	5	5	5	2	4	3	5	5	2	4	5	3	5	4	3	2	1	1	3	3	1	1	3	1	2	2	1	1	3	3	2	6	7	1
47	744	20	0	1	1	1	3	4	4	2	5	2	5	5	1	5	5	4	2	5	2	4	5	2	5	5	2	2	3	3	5	2	3	1	2	1	1	4	2	1	2	1	4	2	5	2	7	5	1
48	644	19	0	1	1	1	4	4	4	3	4	4	4	4	2	5	4	4	2	4	3	4	3	3	4	4	3	3	4	4	4	4	2	4	3	2	4	4	2	2	4	3	4	4	3	6	2	7	1
49	802	24	0	2	1	1	4	5	5	4	5	5	5	5	3	5	5	5	3	5	2	5	5	5	5	5	5	5	5	3	3	1	2	3	2	2	2	3	2	2	1	1	1	1	5	2	5	4	1
50	838	21	0	1	1	2	5	5	5	4	5	5	5	5	2	5	5	5	4	5	4	5	5	3	5	5	3	4	5	2	3	1	2	2	3	2	2	4	2	4	3	0	1	-9	6	4	1	1	1
51	547	20	1	5	1	1	4	4	4	3	4	4	4	3	3	5	4	4	2	4	4	4	4	4	4	4	4	3	4	3	2	2	1	2	3	2	2	3	3	2	2	1	1	1	5	3	2	2	1
52	690	19	1	1	1	1	4	4	4	3	4	4	3	4	2	5	5	5	3	5	3	4	4	4	5	4	3	2	3	4	2	4	2	3	3	4	2	4	2	2	4	1	2	1	5	3	3	3	1
53	514	28	0	1	1	1	5	5	5	5	5	5	5	5	5	5	5	5	5	5	5	5	5	5	5	5	5	3	4	3	4	1	1	1	2	4	2	2	2	3	3	0	-9	1	4	6	1	1	1
54	753	19	0	2	1	1	5	5	4	3	5	3	5	5	1	5	4	5	3	4	2	3	4	3	4	5	3	3	-9	4	4	3	3	3	3	4	3	4	1	3	4	1	4	1	3	6	5	2	1
55	947	18	0	1	1	1	5	5	5	5	5	5	5	5	2	4	5	3	4	5	5	5	3	2	5	5	4	5	4	4	3	3	4	2	4	4	4	3	2	4	3	1	5	1	6	2	2	2	2
56	1322	19	0	2	1	1	5	5	5	5	5	5	5	5	2	5	5	5	3	5	3	5	5	3	5	5	3	2	5	4	1	2	2	4	3	1	1	4	1	3	4	1	2	1	6	6	1	1	1
57	1831	22	1	1	2	1	4	5	4	4	5	4	5	5	3	5	5	5	2	5	2	4	5	2	5	5	5	3	3	4	2	1	1	1	1	1	2	3	3	2	5	2	4	4	6	5	3	2	1
58	975	19	0	1	1	1	3	4	5	2	5	3	2	5	2	5	5	4	2	5	2	4	4	2	5	5	4	2	2	4	4	2	4	5	4	1	5	4	1	4	1	3	5	5	2	5	5	3	1
59	1764	19	0	1	1	1	5	4	3	3	4	4	4	4	3	4	4	4	3	4	2	4	4	3	4	4	4	4	4	3	2	2	2	3	3	3	2	4	2	3	4	0	2	0	6	1	1	1	1
60	743	23	0	1	1	1	5	4	5	2	5	2	5	4	2	5	5	5	2	5	2	5	5	2	5	5	2	4	2	4	4	3	2	4	4	2	2	4	2	2	4	3	2	3	7	2	5	5	1
61	712	29	1	1	1	1	4	4	4	2	4	2	4	4	1	5	4	5	2	4	2	2	4	2	4	5	2	3	4	4	5	4	2	5	4	4	2	5	2	4	5	1	1	2	3	6	2	3	1
62	679	18	0	1	1	1	4	3	4	2	4	1	5	5	2	4	2	4	2	4	3	4	2	3	4	5	3	2	3	4	3	5	5	4	4	3	5	5	2	4	4	3	5	1	5	3	3	5	1
63	1269	23	0	2	1	1	3	4	4	4	4	4	4	3	3	4	4	4	3	4	3	4	4	2	4	4	4	3	3	3	3	3	3	2	3	2	3	3	4	4	2	3	4	3	6	3	2	2	1
64	582	26	0	1	2	1	4	4	5	4	4	5	5	5	2	5	5	5	2	5	2	5	5	3	5	5	2	3	5	4	4	3	1	2	3	4	1	5	1	1	1	0	1	0	1	6	6	4	1
65	581	21	1	1	1	1	4	2	4	3	2	3	5	2	1	5	5	3	2	2	3	5	5	3	4	5	2	4	4	4	3	4	4	2	3	4	1	2	2	3	5	1	2	1	6	4	2	1	2
66	508	27	0	1	2	1	5	3	5	4	-9	5	5	5	1	5	5	5	3	5	2	5	5	3	5	5	5	3	3	2	4	1	1	4	1	1	1	3	1	3	1	1	3	4	6	5	4	5	1
67	441	21	1	1	1	1	3	2	5	2	2	4	5	2	1	5	5	3	2	2	4	5	5	2	4	5	2	4	3	4	2	4	4	2	3	4	1	3	2	3	5	1	2	1	5	5	2	2	1
68	538	18	0	1	1	1	4	5	4	3	4	2	4	5	2	4	4	5	2	5	3	3	4	3	5	4	3	2	2	5	4	3	3	4	3	3	3	3	2	3	2	1	2	2	6	1	2	1	3
69	3869	39	1	4	1	1	5	3	4	4	3	4	4	4	3	5	4	3	3	4	3	4	2	3	4	5	3	4	4	4	5	3	4	5	4	5	3	3	1	3	2	1	2	3	1	4	1	5	1
70	806	20	0	1	1	1	5	4	4	3	5	2	4	5	3	5	4	4	2	5	3	5	5	3	5	5	3	3	3	3	2	1	1	4	4	1	1	4	1	3	1	1	2	2	6	2	1	2	1
71	764	18	0	4	1	1	5	5	4	2	3	2	3	4	2	5	4	5	2	4	2	4	2	2	5	5	3	2	2	4	4	4	5	5	4	5	5	5	2	4	4	1	1	2	7	3	2	2	2
72	829	18	0	1	1	1	3	4	2	2	4	2	1	4	1	2	2	1	2	4	2	4	1	2	4	5	2	2	2	4	5	1	3	2	3	5	4	4	2	1	2	2	4	3	2	6	5	6	2
73	1570	20	0	2	1	1	2	4	4	2	5	5	3	5	2	5	4	5	2	5	2	3	5	3	5	5	3	2	3	4	3	2	2	3	2	1	1	3	1	2	1	1	2	1	2	3	6	5	1
74	954	19	1	2	1	1	1	2	2	2	2	3	2	2	1	3	4	1	1	4	2	4	2	1	4	3	3	2	2	4	2	3	2	2	3	1	4	4	2	4	1	1	2	1	1	6	1	7	1
75	1104	18	0	1	1	1	5	5	4	3	5	5	1	5	2	5	5	5	3	5	3	5	4	4	5	5	3	3	4	4	2	2	1	2	1	3	2	3	2	2	1	1	3	1	6	7	1	1	1
76	564	20	1	1	1	1	5	5	3	4	4	4	4	5	3	5	5	3	4	5	4	4	4	4	5	5	5	5	5	4	4	4	3	3	4	5	3	3	2	3	4	1	1	1	4	5	2	5	1
77	1144	29	0	1	2	1	5	5	3	4	5	5	5	5	2	5	5	5	5	5	2	4	5	3	4	5	5	5	3	3	4	2	2	2	2	4	2	3	1	4	2	2	3	3	7	1	1	1	1
78	566	19	0	1	1	2	5	5	5	2	5	2	5	5	1	5	5	5	2	5	1	5	4	5	5	5	5	1	1	5	5	3	1	2	4	4	4	4	2	4	2	3	5	2	6	5	3	3	1
79	790	18	0	1	1	1	5	5	5	3	5	3	5	5	2	5	5	5	3	5	3	5	5	3	5	5	3	3	3	4	5	3	2	5	3	1	2	3	2	4	2	2	3	5	1	3	1	5	1
80	743	18	1	1	1	1	4	5	5	4	4	5	5	5	3	5	5	5	4	5	4	4	5	3	4	5	4	4	4	4	4	3	2	4	3	4	3	2	2	4	5	1	2	-9	5	6	2	3	1
81	896	21	1	1	2	1	3	5	5	5	5	3	5	5	2	5	5	3	2	3	2	5	4	2	4	5	4	3	3	4	4	4	2	3	5	5	4	4	3	4	5	1	1	1	6	5	1	3	1
82	728	27	1	1	2	1	5	5	5	5	5	4	5	5	2	5	5	5	3	5	3	5	5	5	5	5	5	4	5	3	1	3	1	4	3	1	2	4	3	3	4	1	1	1	7	6	2	3	1
83	824	18	0	3	1	1	3	4	4	4	4	2	4	3	2	5	5	3	2	4	1	4	5	2	4	5	2	2	2	4	2	4	3	4	3	5	1	5	1	3	4	1	2	1	6	3	2	5	3
84	781	20	0	1	1	1	4	4	4	2	4	3	3	4	2	5	5	4	2	3	2	4	4	3	5	5	4	3	3	5	2	4	2	4	4	2	4	3	2	2	5	2	3	2	2	6	2	6	1
85	1318	21	0	1	2	1	2	4	2	2	2	1	2	3	1	4	3	1	2	2	2	3	3	2	4	5	1	1	2	4	5	3	2	3	3	1	2	4	1	4	2	2	3	1	5	5	1	1	2
86	506	20	0	1	1	1	4	4	4	2	4	4	2	4	2	5	5	4	3	4	3	4	4	3	5	5	2	4	4	5	2	4	3	5	4	2	4	3	2	2	5	2	4	2	2	6	2	6	1
87	497	19	1	1	1	1	3	5	4	5	3	2	5	3	2	5	5	5	2	2	1	2	5	2	4	5	2	2	2	4	2	2	4	5	4	2	5	3	1	1	4	-9	0	1	1	7	1	1	2
88	464	18	0	1	1	1	4	5	5	5	4	3	5	4	1	5	5	5	2	5	3	4	5	3	5	5	2	3	2	4	5	2	1	2	4	5	2	5	1	1	4	-9	1	1	5	3	5	1	1
89	1730	20	0	2	1	1	5	5	2	2	2	2	5	5	2	5	5	5	2	5	2	-9	3	3	5	5	2	2	2	4	2	1	5	4	3	5	2	4	1	2	3	1	4	3	7	1	2	1	1
90	669	20	0	1	1	1	5	5	5	4	4	4	4	4	4	4	4	4	3	4	3	4	4	3	4	4	3	4	3	3	3	2	2	4	3	4	2	4	2	3	2	2	4	2	5	5	4	5	1
91	438	18	0	1	1	1	3	2	3	2	4	4	2	4	2	5	4	5	2	5	3	4	5	3	5	5	2	3	3	5	5	2	5	5	5	4	4	3	4	1	4	5	5	4	1	7	1	5	1
92	960	20	0	1	1	1	5	5	4	5	5	3	5	5	2	5	5	5	3	4	4	5	4	3	5	5	5	3	4	4	2	1	4	5	4	1	2	2	1	3	4	1	2	5	6	2	3	2	1
93	1482	24	1	1	2	1	4	2	5	4	5	5	5	5	1	5	5	4	2	5	2	5	3	3	5	5	3	5	5	4	5	4	3	5	2	5	4	2	2	5	5	4	3	5	1	5	6	7	1
94	663	19	1	1	1	1	3	2	2	1	4	3	2	5	1	5	4	2	1	4	2	4	3	2	4	5	2	2	2	4	4	3	2	3	3	4	2	2	1	4	4	1	3	1	2	6	5	6	1
95	551	19	0	1	1	1	5	5	5	5	5	5	5	5	2	5	5	5	5	5	5	5	5	5	5	5	4	4	5	4	2	3	3	4	4	4	2	4	1	4	1	0	1	0	7	1	1	1	1
96	1037	29	0	1	2	1	5	5	4	2	4	4	5	4	3	5	5	5	5	5	3	5	5	5	5	5	3	3	4	4	3	2	1	4	4	3	1	3	2	2	2	1	1	1	7	2	5	2	2
97	900	27	0	1	2	1	5	3	4	4	4	2	4	5	1	5	4	5	2	5	3	4	2	2	5	4	2	3	2	5	5	3	2	5	4	2	4	5	1	5	5	1	4	0	2	6	3	4	2
98	470	18	0	1	1	1	5	5	5	4	5	3	5	5	2	5	5	4	2	5	2	5	4	3	5	5	3	4	4	3	4	2	2	1	2	2	2	4	1	4	4	1	2	2	7	3	2	2	1
99	1082	21	0	2	1	1	4	3	4	2	4	2	2	3	2	4	3	4	2	3	3	4	5	2	4	5	3	4	2	2	4	1	2	3	2	3	1	4	1	2	1	1	3	2	7	1	6	7	1
100	700	20	0	1	1	1	5	5	4	4	5	5	4	5	2	5	5	5	2	5	3	5	5	3	5	5	2	2	4	3	3	1	1	2	1	1	1	3	2	1	1	1	2	1	7	2	1	1	1
101	668	19	0	1	1	1	5	5	5	4	5	5	5	5	4	5	5	5	3	5	4	5	5	5	5	5	4	3	5	4	2	1	1	2	4	1	1	5	2	2	1	1	4	1	7	2	1	1	1
102	1066	39	0	1	2	1	4	4	1	1	5	1	4	5	1	5	2	4	1	5	1	1	5	1	5	2	1	1	1	4	3	1	1	1	2	1	2	5	1	4	1	4	5	4	3	5	7	6	2
103	497	42	0	1	2	1	5	5	5	5	5	5	5	5	3	5	5	5	5	5	5	5	5	5	5	5	5	5	5	4	2	4	1	4	2	5	1	4	1	2	5	-9	2	1	6	3	5	2	3
104	671	18	0	1	1	1	5	5	5	5	5	5	5	5	2	5	5	5	2	5	2	3	3	2	4	5	3	3	3	4	3	4	4	4	3	4	4	4	1	4	4	1	1	2	7	7	1	1	2
105	666	18	0	1	1	1	4	4	3	3	4	2	2	3	1	5	4	2	2	5	2	5	4	2	4	5	2	2	2	4	2	1	1	4	3	1	3	1	2	5	1	2	3	2	3	6	4	6	1
106	536	20	0	1	1	1	5	5	5	5	5	5	5	5	3	5	5	5	5	5	5	5	5	5	5	5	5	5	5	4	4	2	1	3	3	4	2	4	2	3	4	2	1	3	5	5	2	3	1
107	978	20	-8	1	1	1	5	5	5	5	4	3	4	5	2	5	5	5	5	5	2	4	3	2	5	5	5	4	3	4	3	2	1	4	3	4	2	3	1	1	3	2	4	4	1	6	2	5	1
108	640	19	1	1	1	1	5	1	2	1	4	4	5	4	1	4	4	5	1	4	1	2	2	1	5	5	1	2	2	5	5	2	4	5	4	2	4	5	1	4	4	-9	2	-9	2	7	1	1	1
109	1019	20	0	2	1	1	2	5	3	4	5	5	2	5	2	4	5	5	2	5	2	4	4	3	5	5	2	2	3	3	2	3	3	4	2	5	3	5	1	4	4	1	2	1	6	2	2	2	1
110	635	18	0	1	1	1	5	3	5	2	5	5	5	5	1	5	5	5	2	5	2	5	5	2	5	5	5	5	5	5	3	4	3	5	3	4	2	4	3	3	2	3	2	4	3	5	3	2	1
111	913	19	0	2	1	1	5	5	4	5	5	5	5	5	2	5	5	5	3	5	2	3	5	3	5	5	2	4	4	5	2	2	1	1	2	5	1	3	2	2	5	1	3	4	7	2	1	1	1
112	461	29	0	1	3	1	5	5	5	2	4	3	4	5	2	5	5	4	2	5	2	5	5	3	5	5	5	2	2	3	4	2	2	1	1	2	3	3	2	4	1	1	3	2	2	6	4	6	1
113	389	28	1	1	1	1	5	5	5	5	5	5	5	5	5	5	5	5	5	5	5	5	5	5	5	5	5	5	5	2	4	1	1	3	3	4	1	3	2	3	2	-9	0	-9	7	1	1	1	1
114	646	24	0	1	1	1	5	5	4	2	4	5	4	5	1	5	5	5	2	5	2	5	5	2	5	5	2	2	2	4	2	1	1	2	2	1	1	4	2	2	4	2	2	1	7	2	1	1	1
115	778	18	0	1	1	1	3	4	4	4	4	2	2	5	2	4	3	3	3	4	3	4	3	3	4	5	3	3	3	4	2	3	2	4	3	4	2	3	3	3	5	1	3	2	6	5	4	2	1
116	679	18	0	1	1	1	5	5	5	5	5	5	5	5	5	5	5	5	5	5	3	5	4	5	5	5	5	5	5	4	2	4	5	1	3	5	4	4	3	3	4	0	5	0	7	5	1	1	1
117	495	19	1	1	1	1	5	4	5	3	4	1	5	4	1	5	5	2	2	5	2	5	5	2	5	4	2	2	3	4	4	1	1	1	1	1	1	2	1	2	2	1	3	2	7	5	2	1	1
118	196	19	1	1	1	1	5	5	5	4	5	2	5	4	1	5	4	2	2	4	1	5	5	2	4	5	2	2	3	3	4	1	1	1	2	1	1	2	1	2	2	1	2	1	7	2	2	1	1
119	555	19	0	1	1	1	5	2	5	4	4	4	4	4	2	5	5	5	3	5	4	5	5	4	5	5	5	4	4	2	2	1	2	4	4	2	2	5	2	3	4	2	2	4	3	6	2	5	2
120	793	22	0	1	2	1	5	5	5	2	4	3	5	5	2	5	5	5	3	5	2	3	5	3	5	5	5	5	2	4	4	1	1	1	4	1	1	4	3	1	1	1	2	0	5	1	1	2	2
121	668	28	0	1	1	1	5	5	5	4	5	5	5	5	3	5	5	5	4	5	5	5	5	5	5	5	5	5	5	4	4	2	2	4	2	4	2	4	2	2	2	1	1	1	5	6	5	3	1
122	783	40	0	1	1	1	3	3	2	2	4	4	2	4	1	5	5	4	1	4	1	3	5	1	5	5	2	2	2	4	1	2	3	5	3	5	2	5	2	3	5	-9	1	-9	7	4	1	1	1
123	974	24	1	1	2	1	3	4	4	3	4	3	4	4	2	5	5	4	3	4	3	5	5	3	4	5	3	4	4	3	4	3	4	3	3	3	3	3	3	3	3	1	1	2	1	7	1	6	1
124	649	21	1	1	1	1	3	3	2	2	2	2	1	2	2	3	3	2	3	2	2	2	2	2	2	3	2	2	2	5	2	4	2	5	2	1	3	4	2	3	3	2	4	2	7	2	2	2	2
125	375	21	0	1	1	1	5	5	5	1	5	5	5	5	2	5	5	3	2	5	2	5	5	3	5	5	5	5	3	1	1	1	1	1	3	3	1	3	1	3	1	0	5	3	5	3	1	3	3
126	1579	19	0	1	1	1	5	5	5	3	5	5	5	5	1	5	5	5	3	5	3	5	5	3	5	5	3	3	3	5	4	1	1	1	1	3	1	1	1	3	3	1	2	1	7	1	1	1	1
127	838	21	0	1	1	1	4	5	4	2	3	2	2	3	1	5	5	5	1	3	1	2	5	2	5	5	2	1	1	3	5	1	1	2	2	2	1	1	2	2	2	0	2	3	6	1	3	1	1
128	553	29	0	1	1	1	5	5	5	3	5	5	5	5	2	5	5	5	2	5	3	5	5	5	5	5	5	2	5	3	4	2	2	4	3	3	1	3	2	4	1	3	2	2	1	1	6	6	1
129	596	18	0	3	1	1	2	2	2	2	3	2	2	2	2	4	4	4	2	4	2	2	3	2	2	3	2	3	3	4	2	4	4	3	4	4	3	4	2	4	4	1	3	1	6	5	6	4	1
130	449	21	1	1	1	1	4	3	2	3	3	2	2	2	2	4	3	2	2	3	2	2	2	2	3	4	2	2	2	5	2	5	2	5	2	1	4	4	2	4	4	2	4	1	7	3	2	2	1
131	1239	32	0	1	2	1	4	5	5	5	5	2	5	5	2	5	4	4	2	4	2	4	4	2	4	5	4	4	3	5	2	3	2	2	2	5	2	4	3	4	2	2	4	5	1	6	6	6	1
132	865	36	0	1	3	1	4	4	3	5	5	3	5	4	2	5	4	4	3	5	3	5	5	3	5	5	3	3	3	4	4	2	1	3	2	1	3	5	1	3	4	1	4	3	3	5	2	2	1
133	675	19	1	1	1	1	4	5	4	2	5	2	5	5	1	5	5	5	3	5	2	4	4	2	4	5	2	2	2	4	5	4	4	5	5	2	4	2	4	2	5	2	3	1	6	5	3	2	1
134	867	18	0	1	1	1	4	3	4	2	4	2	2	5	1	5	4	5	1	4	2	4	5	2	5	5	2	3	2	5	4	3	2	5	4	4	3	4	1	3	2	5	4	4	6	3	2	1	2
135	1429	18	1	1	1	1	5	5	5	2	2	4	5	5	1	5	5	5	3	3	3	3	4	3	5	5	3	1	2	4	4	4	4	5	5	4	4	3	3	2	5	1	3	2	7	6	1	1	2
136	820	27	0	1	2	1	4	4	4	4	4	5	5	4	2	4	5	5	4	4	4	4	4	4	4	4	4	4	4	4	2	3	3	4	2	4	2	2	4	2	4	3	2	4	5	6	5	6	1
137	502	18	0	1	1	1	3	4	4	4	4	4	4	4	2	4	4	3	2	4	2	4	4	2	4	4	3	4	3	4	4	3	3	2	3	2	2	3	1	3	4	1	3	2	5	5	6	2	1
138	766	18	0	1	1	1	4	5	4	2	4	4	1	4	2	5	5	5	3	5	3	4	4	4	5	5	3	4	4	3	3	2	1	3	3	2	2	4	1	2	1	1	3	2	6	7	1	3	1
139	404	28	0	1	2	1	5	5	5	3	5	5	5	5	3	5	5	5	2	5	3	5	4	3	5	5	3	4	3	3	4	2	2	4	2	2	1	2	4	4	2	1	1	3	6	7	2	2	1
140	434	21	0	1	1	1	5	4	2	2	4	2	5	5	2	5	2	5	1	3	1	2	5	2	5	5	2	2	2	2	4	1	1	1	2	1	2	4	5	4	1	5	5	0	3	2	2	5	2
141	733	20	0	1	1	1	2	4	5	5	5	5	5	5	4	5	5	5	5	5	5	5	5	5	5	5	5	5	5	4	4	4	5	4	5	5	5	5	1	5	5	-9	-9	-9	7	7	6	2	1
142	839	20	0	1	1	1	4	4	5	4	4	5	5	5	2	5	5	5	3	5	5	5	5	3	5	5	3	5	2	4	2	1	2	5	3	4	1	2	2	3	2	-9	-9	1	6	4	1	3	1
143	1375	24	0	1	2	1	5	5	5	5	5	5	5	5	2	5	5	4	4	5	3	5	5	5	5	5	5	2	3	3	4	1	1	4	2	1	1	4	1	1	1	1	1	5	1	5	4	7	1
144	588	44	1	1	3	1	4	4	4	4	4	4	4	4	1	5	5	5	2	5	2	4	5	3	5	5	3	2	2	4	3	4	2	4	1	5	2	4	2	4	2	2	3	3	5	6	2	4	2
145	607	18	0	1	1	1	4	2	2	2	3	2	4	3	1	5	4	4	1	4	2	4	5	2	4	5	3	2	2	5	4	4	1	4	5	5	1	4	2	3	4	1	2	2	5	5	2	6	1
146	804	18	0	1	1	1	3	2	3	1	4	3	1	3	1	5	3	3	1	4	1	3	5	1	4	5	2	2	2	5	4	4	3	5	4	4	3	5	1	3	5	1	5	3	6	3	2	2	3
147	469	18	0	1	1	1	3	3	4	2	3	4	2	2	2	4	4	4	2	4	3	4	4	2	3	4	2	3	3	4	4	2	3	3	3	4	3	3	2	3	4	-9	1	-9	6	3	2	2	1
148	683	19	0	1	1	1	5	5	5	5	5	2	2	5	2	5	5	4	3	5	5	5	5	3	5	5	3	5	3	2	2	2	1	4	3	4	1	3	1	3	4	1	1	1	5	7	3	3	1
149	636	23	0	2	1	1	5	3	3	3	5	4	4	5	2	5	5	5	3	5	3	5	3	3	5	5	3	3	3	3	3	3	1	3	3	5	2	3	2	3	4	0	0	0	7	5	1	1	1
150	1588	35	0	1	3	1	1	5	5	2	2	5	1	5	1	5	5	5	2	5	2	5	5	2	5	5	4	5	2	1	5	1	1	4	1	2	1	4	1	4	4	0	3	3	7	1	1	1	1
151	1048	25	1	1	1	1	5	5	5	2	4	2	5	5	2	5	5	4	2	5	3	4	-9	5	5	5	4	5	4	5	1	5	3	5	3	5	5	5	1	3	4	2	3	4	5	5	6	7	1
152	549	20	1	1	2	1	5	4	4	2	2	1	3	2	1	5	5	5	-9	3	2	3	5	2	3	5	1	1	1	3	2	1	1	4	4	1	1	3	1	1	5	1	2	1	7	1	6	2	1
153	757	34	0	1	1	1	5	5	5	5	5	5	5	5	5	5	5	5	5	5	5	5	5	5	5	5	5	5	5	5	3	4	2	5	3	2	5	4	1	4	5	2	2	3	6	5	1	3	1
154	765	22	0	1	1	1	4	5	4	2	5	5	5	5	2	5	5	2	2	3	2	5	5	4	5	5	2	5	2	3	5	4	1	3	2	1	1	5	3	3	2	-9	1	1	6	2	1	2	1
155	1114	38	0	1	3	1	3	5	5	2	5	5	5	5	2	5	4	5	2	5	2	3	3	3	5	5	2	3	2	4	2	2	1	4	2	2	2	3	2	4	2	1	1	1	3	2	1	1	1
156	585	20	1	2	1	1	3	5	5	3	5	5	2	5	3	5	5	5	3	5	2	5	5	5	5	5	3	3	5	3	2	4	1	1	3	4	2	3	1	1	4	0	0	0	3	6	2	4	1
157	775	19	0	1	1	1	4	4	3	2	4	2	2	4	1	5	4	4	2	4	2	3	4	2	4	5	2	2	2	4	2	3	2	4	3	3	2	3	2	3	3	1	2	1	7	2	1	1	1
158	1111	21	0	1	1	1	5	5	5	3	4	2	4	4	2	5	5	4	3	4	3	5	4	3	4	4	3	3	3	4	2	2	1	2	3	4	3	4	2	3	2	0	1	1	3	3	6	5	1
159	669	20	0	1	1	1	5	5	5	5	4	4	4	4	3	4	4	4	3	5	4	5	5	5	5	5	3	4	4	4	2	2	1	3	3	1	2	4	2	2	4	1	3	1	2	4	1	5	1
160	161	28	1	1	1	1	-9	-9	-9	-9	-9	-9	-9	-9	-9	-9	-9	-9	-9	-9	-9	-9	-9	-9	-9	-9	-9	-9	-9	-9	-9	-9	-9	-9	-9	-9	-9	-9	-9	-9	-9	-9	-9	-9	-9	-9	-9	-9	-9
161	513	22	1	1	1	1	4	5	5	5	5	5	5	5	2	5	5	5	5	5	5	5	5	2	5	5	3	4	3	5	2	4	1	2	3	4	2	4	1	3	4	1	2	2	6	6	1	1	1
162	546	22	1	1	1	1	4	4	5	4	5	5	4	5	3	5	5	5	2	5	3	4	5	2	5	5	2	3	3	5	2	4	1	2	3	4	2	4	1	3	4	1	2	2	6	7	1	1	1
163	557	27	0	1	2	1	4	5	5	5	5	5	5	5	4	5	5	5	3	5	3	5	5	3	5	5	5	5	3	2	2	2	1	1	2	1	3	4	2	3	1	-9	-9	1	7	2	1	1	1
164	824	21	0	1	1	1	4	4	3	4	4	4	2	4	2	4	5	5	2	5	2	4	3	2	5	3	2	4	3	4	5	4	2	5	4	5	4	4	2	2	5	1	2	1	6	3	2	5	1
165	428	21	0	1	1	1	4	4	4	4	4	3	2	4	2	4	5	5	2	4	3	4	2	2	4	3	2	3	3	4	5	4	2	4	4	4	3	4	1	2	4	1	2	1	6	3	2	3	1
166	568	20	0	2	1	1	4	4	4	2	5	5	5	5	1	5	5	5	1	5	2	5	5	1	5	5	5	5	5	5	4	3	2	2	4	4	1	5	1	3	2	1	1	1	5	5	1	1	1
167	12857	21	0	5	1	2	5	5	5	5	5	5	5	5	-9	5	5	5	2	5	5	5	5	3	5	5	2	5	5	4	1	3	2	5	4	1	3	-9	2	3	4	3	2	-9	5	7	2	4	1
168	717	36	0	1	2	1	5	4	4	4	4	4	5	5	2	5	5	5	3	5	3	5	4	3	5	5	3	4	3	4	2	2	3	2	3	4	3	4	2	4	4	2	3	0	6	6	3	2	1
169	1340	19	0	2	1	1	5	5	4	3	5	5	5	5	2	5	5	2	3	5	3	5	3	3	5	5	3	3	4	5	5	5	5	5	5	3	5	5	4	3	5	5	5	5	4	7	1	7	2
170	981	19	1	3	1	1	2	2	3	2	3	4	5	3	1	3	5	5	2	3	2	3	3	2	4	3	2	2	3	4	3	4	4	2	2	4	2	4	2	5	2	2	1	3	6	6	5	2	1
171	705	26	0	1	1	1	5	5	5	4	5	5	5	5	3	5	5	5	3	5	3	5	5	5	5	5	4	4	4	5	4	2	1	5	2	1	4	5	1	3	5	2	2	5	1	2	7	6	1
172	375	20	0	1	1	1	5	4	5	5	5	5	5	5	3	5	5	5	5	5	4	5	5	5	5	5	3	5	4	4	2	1	1	3	3	1	1	4	3	2	4	1	3	2	1	4	1	6	1
173	1065	23	1	1	1	1	5	5	5	3	5	2	5	5	3	5	5	5	5	5	2	4	5	4	5	5	4	4	3	3	4	1	1	4	3	3	1	3	1	1	3	1	2	1	7	3	2	2	1
174	659	19	0	1	1	1	5	5	5	5	5	5	5	5	5	5	5	5	5	5	5	5	5	5	5	5	5	5	5	5	5	4	3	4	5	5	3	4	3	2	5	1	1	1	6	5	1	1	1
175	241	19	0	1	1	1	5	5	5	5	5	5	5	5	5	5	5	5	5	5	5	5	5	5	5	5	5	5	5	5	4	4	3	4	4	5	3	4	3	2	5	1	1	1	6	5	1	1	1
176	626	19	0	1	1	1	5	4	4	3	4	2	2	4	2	4	4	4	3	4	2	4	5	2	4	4	2	3	2	2	4	4	2	4	2	2	1	2	1	2	2	2	3	2	7	5	2	1	1
177	559	20	0	2	1	1	4	5	5	3	5	5	5	5	1	5	5	5	2	5	5	5	5	2	5	4	3	5	3	3	4	2	2	3	4	5	2	5	2	3	2	2	1	2	6	5	1	1	1
178	850	22	0	1	1	1	5	5	5	5	5	5	5	5	2	5	5	5	5	5	3	5	5	5	5	5	5	5	5	4	4	4	3	5	3	4	1	4	2	3	4	3	4	3	6	6	3	2	1
179	923	19	0	1	1	1	5	5	3	3	4	4	5	5	5	4	4	5	2	5	2	4	4	3	5	5	3	2	2	4	2	1	4	5	4	4	2	3	1	4	2	1	3	4	7	2	3	1	1
180	1573	21	1	1	1	1	5	4	5	4	5	4	5	5	2	5	5	5	4	5	3	5	5	5	5	5	4	5	5	5	2	4	2	4	4	5	2	3	1	1	4	0	0	1	5	2	1	2	1
181	809	19	0	1	1	1	4	4	3	4	4	2	4	5	2	4	4	2	2	4	3	4	4	2	4	4	2	2	2	5	5	3	2	2	2	1	2	3	1	3	2	3	3	4	2	5	5	6	1
182	602	21	0	1	1	1	3	4	4	3	5	2	3	4	2	4	4	4	2	4	2	4	4	2	4	4	2	2	2	2	5	3	2	3	2	2	1	3	2	3	1	5	3	2	6	2	6	6	2
183	656	19	0	2	1	1	4	4	5	5	5	3	5	3	2	5	5	5	2	5	3	5	5	2	4	5	3	4	4	3	1	1	1	3	1	4	2	3	3	1	2	1	1	1	5	6	2	4	1
184	463	20	1	2	1	1	5	5	5	2	5	5	5	5	3	5	5	5	3	5	5	5	5	5	5	5	3	3	5	4	1	3	1	4	3	5	2	4	1	1	5	0	0	0	6	2	2	1	1
185	1066	21	0	6	1	1	4	4	4	2	4	4	3	4	2	5	4	4	3	4	2	4	3	3	4	5	2	2	3	4	3	1	4	4	3	4	3	4	3	3	4	2	4	2	1	2	2	2	3
186	2683	19	0	1	1	1	4	5	5	3	5	5	4	5	2	5	5	4	1	5	3	5	5	3	5	5	2	3	4	4	3	2	2	3	2	4	4	4	2	2	2	1	2	3	7	2	2	2	1
187	926	20	0	1	1	1	3	3	4	4	5	5	5	5	3	5	5	5	3	5	2	5	5	5	5	5	4	4	3	4	4	3	2	1	3	4	2	3	2	3	3	1	1	1	1	3	5	3	1
188	894	19	0	1	1	1	5	5	3	3	5	3	5	5	2	5	5	4	3	5	2	5	5	3	5	5	2	2	2	4	4	2	3	1	2	1	1	2	2	3	1	1	2	2	7	1	1	1	2
189	923	19	0	1	1	1	5	4	4	3	5	1	3	5	1	4	3	4	2	5	3	4	2	2	4	5	2	4	4	5	2	2	1	2	1	4	2	4	2	2	4	0	1	2	5	6	2	6	1
190	1010	19	0	1	1	1	5	5	5	4	4	4	5	5	2	4	5	4	4	5	3	5	3	2	5	4	3	4	3	4	5	4	4	4	4	5	3	5	3	2	5	0	2	0	7	2	2	1	1
191	817	20	1	1	1	1	2	3	3	2	5	4	3	5	3	3	4	5	5	5	3	3	3	3	5	5	4	5	3	3	1	3	4	4	3	2	3	3	1	3	4	2	2	2	3	6	1	1	1
192	542	19	0	1	1	1	5	5	4	3	4	2	2	3	2	5	5	5	2	5	2	5	5	2	5	5	2	2	2	4	4	2	1	3	2	1	1	4	2	3	2	3	4	3	4	5	3	1	1
193	623	20	0	1	1	1	5	5	5	2	5	3	5	5	1	5	4	5	2	5	3	5	4	2	5	5	3	2	2	3	5	4	4	5	5	5	3	4	2	1	1	3	2	1	6	1	2	6	1
194	830	27	1	1	1	1	5	5	5	5	5	5	5	5	3	5	5	5	5	5	3	2	2	5	5	5	5	5	5	5	1	5	5	5	5	4	5	4	2	3	5	1	2	2	3	6	4	5	1
195	1718	23	0	1	1	1	5	5	5	2	5	2	5	4	1	5	4	4	2	5	2	2	5	2	4	5	2	2	3	4	4	4	1	5	4	5	4	4	2	1	5	1	2	4	2	6	5	3	1
196	421	20	0	1	1	1	4	4	4	4	4	4	4	4	4	4	4	4	4	4	4	4	4	4	4	4	4	4	4	4	2	4	4	3	4	1	5	3	4	3	1	5	5	5	7	6	4	5	1
197	753	21	0	1	1	1	4	4	4	4	3	4	4	3	2	4	4	3	3	4	3	3	4	3	4	5	3	3	4	3	4	2	2	3	2	1	1	3	2	2	2	1	2	1	6	3	1	1	1
198	931	28	0	1	2	1	4	3	4	2	3	4	4	3	2	5	5	4	2	4	2	4	4	2	4	4	3	3	2	5	4	1	2	3	3	4	2	4	2	4	4	2	1	1	3	3	5	3	2
199	563	22	0	1	2	1	5	5	5	5	5	3	5	4	2	5	5	5	3	5	3	5	5	3	5	4	4	2	2	4	3	4	1	2	3	1	3	3	1	2	1	1	2	2	3	5	5	2	1
200	432	18	0	1	1	1	5	4	5	2	4	3	4	4	2	5	5	4	2	4	4	5	4	3	4	5	2	2	-9	4	4	4	1	5	4	4	2	4	1	3	4	-9	1	2	2	6	1	7	1
201	1043	19	0	2	1	1	3	2	2	1	2	2	1	2	1	2	1	1	1	2	1	4	3	1	4	4	1	1	1	4	5	2	1	5	4	1	4	3	1	4	4	2	5	3	5	2	1	1	1
202	507	20	0	1	1	1	5	5	5	5	5	5	5	5	5	5	5	5	5	5	5	5	5	5	5	5	5	5	5	4	2	4	1	4	4	4	4	4	2	3	2	1	2	2	7	2	1	1	1
203	252	18	0	1	1	1	4	1	4	5	5	5	2	5	2	5	5	2	2	5	5	2	2	5	5	5	5	4	4	4	2	2	4	4	2	4	4	4	2	4	4	3	3	1	3	1	5	5	1
204	604	21	0	1	1	1	4	4	4	3	4	3	4	4	2	5	5	5	2	4	2	4	5	3	5	5	3	3	3	3	4	2	1	3	3	4	2	2	2	1	4	1	4	3	6	2	1	3	1
205	640	19	0	1	1	1	4	4	5	2	3	3	4	4	2	5	5	5	2	5	3	4	4	3	4	4	2	3	3	3	2	2	2	5	5	3	3	4	1	3	4	1	1	4	7	4	4	5	1
206	81	21	1	1	2	1	-9	-9	-9	-9	-9	-9	-9	-9	-9	-9	-9	-9	-9	-9	-9	-9	-9	-9	-9	-9	-9	-9	-9	-9	-9	-9	-9	-9	-9	-9	-9	-9	-9	-9	-9	-9	-9	-9	5	2	2	2	-9
207	1815	20	0	1	1	1	4	5	5	5	4	4	5	2	1	5	5	5	3	5	3	5	3	3	5	5	4	3	2	5	3	4	1	4	3	4	5	4	1	3	5	1	4	1	2	2	4	6	1
208	769	35	-9	1	3	1	5	5	4	3	4	4	5	5	2	5	5	5	3	5	3	4	5	4	5	5	4	2	2	4	2	3	4	5	3	3	2	4	2	2	5	1	1	1	1	7	1	1	1
209	914	21	1	3	1	2	5	5	5	3	4	5	5	3	3	5	4	5	3	3	2	5	4	3	5	5	2	3	3	2	4	1	3	1	3	2	3	3	3	2	3	1	3	1	2	2	1	5	1
210	614	25	1	1	2	1	4	4	4	2	4	4	4	4	2	5	4	4	2	4	2	2	4	2	4	4	2	2	4	4	2	2	2	2	2	4	3	4	2	2	4	1	1	1	5	5	1	3	1
211	1374	21	0	2	1	1	4	4	4	3	4	3	2	3	2	4	3	5	3	4	2	4	5	2	4	5	2	3	3	3	4	1	1	4	2	3	1	4	1	2	2	2	4	1	5	5	5	2	1
212	1263	20	1	1	1	1	2	4	4	4	5	4	5	5	2	5	5	4	5	5	4	5	5	5	5	5	3	3	3	4	5	3	2	4	3	1	1	5	2	1	2	1	0	0	5	2	1	2	1
213	1136	21	1	5	1	2	4	4	5	5	3	4	5	5	4	5	5	5	5	4	2	5	5	3	5	5	5	3	3	2	4	3	4	4	4	4	4	4	4	3	4	0	2	2	5	4	5	4	1
214	17	21	0	1	1	1	-9	-9	-9	-9	-9	-9	-9	-9	-9	-9	-9	-9	-9	-9	-9	-9	-9	-9	-9	-9	-9	-9	-9	-9	-9	-9	-9	-9	-9	-9	-9	-9	-9	-9	-9	-9	-9	-9	-9	-9	-9	-9	-9
215	1304	21	1	6	1	1	5	5	5	5	5	3	5	5	3	5	5	3	5	5	5	5	4	5	5	5	4	5	4	4	4	3	3	2	3	4	3	4	2	1	4	1	3	3	3	5	2	6	1
216	666	20	0	1	1	1	4	5	5	3	5	4	5	5	2	5	5	5	2	5	1	5	5	5	5	5	3	2	3	4	4	3	2	4	3	4	2	4	1	2	3	1	2	1	3	1	7	2	1
217	544	19	0	1	1	1	5	5	5	3	5	5	5	5	3	5	5	5	2	5	2	5	5	4	5	5	3	5	3	2	4	2	2	4	3	4	1	4	2	1	4	1	3	0	6	6	3	6	1
218	426	21	0	1	1	1	5	3	3	2	5	3	5	5	2	5	5	5	2	5	2	5	5	2	5	5	3	2	3	1	1	1	4	3	3	2	1	5	1	5	2	-9	2	-9	7	1	1	1	1
219	590	18	0	1	2	1	4	4	5	3	4	3	4	4	2	5	5	5	5	5	4	4	5	3	5	5	4	2	3	4	3	4	1	1	3	2	2	4	2	3	4	2	5	3	3	5	5	6	1
220	500	19	1	1	1	1	5	5	5	5	5	5	5	5	5	5	5	5	2	5	3	5	5	2	5	5	5	5	3	4	5	4	5	5	5	5	3	4	4	1	5	0	3	3	4	7	1	1	1
221	322	18	0	1	1	1	4	3	4	4	4	4	4	4	4	4	4	4	4	4	3	4	4	4	4	4	4	4	4	5	3	3	2	3	3	3	3	3	3	3	3	1	1	1	5	5	5	6	1
222	613	18	0	1	1	1	5	5	5	4	4	2	3	4	2	5	5	5	2	5	2	5	4	3	4	5	2	3	2	4	2	1	1	5	3	1	3	1	2	5	1	3	3	1	3	6	3	4	1
223	378	19	0	1	1	1	5	5	5	5	5	5	5	5	4	5	5	5	4	5	3	5	5	5	5	5	5	5	5	4	3	2	1	1	2	2	1	2	1	1	4	0	2	1	7	2	5	1	1
224	698	21	0	3	1	2	4	5	4	3	3	4	5	4	1	3	3	5	2	3	1	3	5	2	4	5	2	2	2	4	1	3	1	3	3	4	3	3	2	4	4	1	1	2	5	3	4	5	1
225	751	21	0	6	1	1	4	4	4	2	4	2	4	4	1	4	3	3	2	3	2	3	3	1	4	3	2	2	2	4	3	4	5	4	4	5	5	4	2	3	3	4	4	1	5	5	4	3	3
226	843	19	1	1	1	1	4	5	5	3	4	2	4	4	1	5	5	5	2	4	2	4	3	3	5	5	2	3	2	5	4	4	4	2	3	4	4	4	2	2	4	2	2	1	7	3	1	1	1
227	860	18	0	2	1	1	4	4	4	3	4	3	4	4	2	2	2	3	2	3	2	3	4	3	4	2	4	2	3	4	5	4	3	4	4	5	3	5	1	2	5	4	4	4	3	5	1	2	3
228	754	19	0	1	1	1	4	5	5	5	5	5	5	5	2	5	5	5	3	5	3	5	5	3	5	5	4	4	4	3	3	3	2	4	2	5	2	3	1	3	2	1	4	2	7	4	3	2	1
229	886	20	0	1	1	1	4	5	4	4	5	5	5	5	2	5	5	5	3	5	3	5	5	3	5	5	4	3	5	4	2	3	1	2	3	4	2	4	2	2	3	1	3	1	6	5	1	1	2
230	833	28	0	1	2	1	5	4	4	4	5	2	2	5	1	5	5	5	2	5	3	5	5	2	5	5	3	3	3	2	4	1	2	4	4	1	2	4	1	3	2	2	3	4	3	4	5	5	1
231	93	44	1	1	3	1	-9	-9	-9	-9	-9	-9	-9	-9	-9	-9	-9	-9	-9	-9	-9	-9	-9	-9	-9	-9	-9	-9	-9	-9	-9	-9	-9	-9	-9	-9	-9	-9	-9	-9	-9	2	3	3	-9	-9	-9	-9	-9
232	74	21	0	1	1	1	-9	-9	-9	-9	-9	-9	-9	-9	-9	-9	-9	-9	-9	-9	-9	-9	-9	-9	-9	-9	-9	-9	-9	2	5	1	1	2	3	3	1	2	3	2	3	2	5	2	-9	-9	-9	-9	-9
233	83	23	0	1	1	1	-9	-9	-9	-9	-9	-9	-9	-9	-9	-9	-9	-9	-9	-9	-9	-9	-9	-9	-9	-9	-9	-9	-9	-9	-9	-9	-9	-9	-9	-9	-9	-9	-9	-9	-9	-9	-9	-9	-9	-9	-9	-9	-9
234	637	28	0	1	2	1	5	5	5	5	5	5	5	5	5	5	5	5	2	5	3	5	3	2	5	5	5	5	5	4	2	2	2	4	2	2	4	4	1	5	2	1	3	3	3	2	3	6	1
235	456	21	1	3	1	2	5	5	5	5	5	5	5	5	3	5	5	5	3	5	3	5	4	3	5	5	4	5	5	3	3	2	3	4	3	4	3	4	3	3	2	2	3	2	4	3	2	4	1
236	622	22	0	1	3	1	3	3	4	4	5	2	4	4	2	5	5	5	3	5	2	5	5	3	5	5	5	2	2	4	5	2	1	2	3	2	1	4	3	4	3	1	2	1	3	6	2	3	1
237	798	18	0	1	1	1	4	3	5	2	3	5	3	5	2	4	4	2	2	4	2	3	1	1	4	5	2	2	3	4	2	4	5	3	3	4	4	4	2	3	5	3	3	2	4	4	4	4	2
238	1540	19	0	2	1	4	5	4	2	1	1	1	5	1	1	4	1	1	1	1	1	2	3	1	3	5	1	1	1	4	1	3	3	5	3	1	2	3	1	4	4	2	5	2	6	3	1	2	1
239	936	24	0	-9	1	1	3	5	2	5	4	5	5	3	2	5	5	4	2	5	1	3	5	2	4	5	3	3	3	5	3	3	3	5	4	1	3	4	1	1	5	3	5	5	5	4	3	1	1
240	2063	21	1	2	1	1	3	3	3	3	4	3	4	4	3	3	4	4	3	4	3	3	3	4	4	4	3	3	3	4	3	4	2	2	3	4	3	3	2	2	2	2	-9	1	4	5	5	4	1
241	449	28	0	1	2	1	5	5	5	5	5	5	5	5	2	5	5	5	3	5	3	5	5	5	5	5	3	5	5	2	2	2	2	4	2	2	4	4	1	5	2	2	2	3	3	5	6	6	1
242	443	19	1	1	1	1	3	4	3	2	4	4	3	4	2	5	4	2	2	4	2	4	3	3	4	5	2	3	2	3	4	3	2	2	2	4	2	3	1	4	4	1	2	1	2	5	5	4	3
243	1042	19	0	1	1	1	4	2	4	4	4	2	1	5	2	5	5	4	3	4	2	5	2	2	5	5	2	4	4	5	5	5	5	5	5	4	5	5	1	3	5	4	5	5	1	7	3	4	1
244	531	18	1	1	1	1	4	5	4	2	4	3	4	4	2	4	3	2	2	4	2	4	4	2	4	4	2	2	2	3	3	4	1	4	3	5	3	4	2	3	4	3	4	2	6	3	1	1	1
245	975	22	0	2	2	1	5	5	4	4	5	5	5	5	2	5	5	5	2	5	2	4	5	3	5	5	5	5	5	3	4	2	3	2	2	4	2	4	1	4	4	1	3	1	3	5	4	5	1
246	671	28	0	1	1	1	5	5	5	5	5	5	5	5	5	5	5	5	4	5	4	5	5	5	5	5	5	5	5	4	2	1	1	3	3	4	1	3	2	3	2	1	1	1	7	1	1	1	1
247	402	25	0	1	2	1	4	5	4	2	5	2	4	5	2	5	5	4	2	5	2	5	3	2	5	5	2	4	2	4	3	2	2	1	3	2	3	5	2	4	2	1	2	0	5	6	3	5	1
248	897	21	1	5	1	1	4	3	4	2	3	3	4	5	2	5	4	5	2	5	2	3	4	2	4	4	2	3	3	3	3	2	4	4	2	4	4	4	2	4	3	1	2	1	5	7	4	5	1
249	202	19	1	1	1	1	5	5	4	4	5	5	5	5	5	5	5	5	5	5	4	5	5	5	5	5	5	5	5	4	4	4	4	4	4	5	1	4	5	1	5	-9	-9	-9	5	4	4	4	1
250	440	18	1	3	1	4	4	4	4	2	4	4	4	4	2	5	4	4	2	4	3	4	4	2	4	3	2	2	2	2	4	2	2	2	2	4	2	3	2	3	2	1	2	2	6	5	4	2	1
251	359	20	0	1	1	1	5	5	5	5	5	5	5	5	5	5	5	3	5	5	5	5	5	5	5	5	5	5	5	4	5	4	4	4	4	4	4	4	1	2	5	2	4	1	5	6	3	4	1
252	613	19	0	3	1	4	3	3	3	2	2	1	2	2	1	2	2	2	2	2	2	4	5	2	5	5	2	3	2	2	1	1	1	1	2	3	1	4	2	2	3	1	4	2	2	7	6	6	1
253	289	19	0	3	1	4	3	3	4	4	4	4	4	2	2	4	2	2	3	3	3	3	3	3	3	5	2	3	3	1	4	1	2	2	3	4	2	4	2	1	2	1	1	1	6	-9	3	1	1
254	391	20	1	1	1	1	5	5	5	5	5	5	5	5	5	5	5	5	5	5	5	5	5	5	5	5	5	5	5	1	2	1	3	3	4	5	3	4	4	1	5	-9	-9	-9	7	6	4	1	1
255	631	35	0	1	3	1	5	5	4	4	4	2	5	4	2	5	4	4	2	4	4	2	2	4	4	5	4	2	2	5	1	3	4	4	3	2	4	4	2	2	4	0	0	5	7	7	1	7	1
256	339	20	1	1	1	4	4	4	3	2	4	4	4	4	2	5	4	4	3	4	2	4	4	2	4	5	3	2	4	3	4	2	4	2	3	5	4	4	2	4	4	1	2	2	5	7	4	2	2
257	625	18	0	3	1	4	4	4	5	2	4	5	5	5	2	5	5	5	3	5	3	3	2	2	5	5	2	2	3	5	4	4	5	2	3	5	4	5	1	2	2	1	3	4	6	2	2	1	2
258	958	20	1	1	1	1	5	5	5	3	5	3	4	5	1	5	5	5	2	4	2	5	5	2	5	5	2	3	2	5	4	3	1	2	3	5	2	4	1	1	2	2	1	2	7	2	1	1	1
259	631	21	1	5	1	2	5	3	4	3	3	3	5	3	2	4	5	4	3	4	3	3	5	3	4	5	3	4	3	4	4	2	1	3	2	2	2	3	3	3	2	3	3	1	5	3	4	2	1
260	444	18	0	3	1	4	4	4	5	2	4	4	5	4	2	5	5	4	2	5	2	4	4	2	4	5	4	3	3	4	1	3	4	5	4	4	4	5	4	2	1	1	1	0	1	1	1	6	1
261	1033	23	0	2	1	1	5	5	5	5	4	3	3	3	3	5	5	5	3	4	3	3	4	3	5	5	4	4	3	3	3	2	3	2	3	2	3	3	3	4	2	2	4	4	4	3	3	2	1
262	509	19	1	3	1	4	5	5	5	5	3	2	2	3	1	3	3	3	2	5	2	3	5	3	3	5	2	3	3	3	4	3	2	4	3	3	3	3	3	3	4	1	1	3	2	3	1	1	1
263	831	20	1	2	1	1	2	3	3	3	5	4	2	4	3	5	5	5	2	4	3	3	3	3	4	5	3	3	3	5	2	5	3	5	3	5	2	4	1	1	5	0	0	0	7	6	4	2	3
264	727	22	0	5	1	2	3	5	5	2	5	2	5	5	2	5	5	4	3	5	3	5	5	3	5	5	3	3	3	2	3	1	1	1	2	3	2	4	3	5	3	1	1	1	7	5	5	1	1
265	638	20	0	1	1	1	3	3	3	3	4	1	5	2	1	4	5	5	3	5	2	4	5	4	5	5	3	4	2	5	3	2	3	4	3	1	1	3	1	3	1	3	2	2	5	1	4	1	1
266	690	19	0	-9	1	4	4	3	2	1	1	2	3	2	1	4	5	2	1	1	1	1	3	1	1	2	1	1	1	3	2	2	4	4	4	4	2	3	1	4	4	1	1	1	7	2	1	1	2
267	686	19	0	1	1	1	5	5	5	3	4	3	5	5	2	5	5	4	3	4	3	5	5	4	5	5	3	5	3	4	2	4	1	1	2	2	1	3	3	1	5	1	4	1	6	5	3	1	1
268	607	19	0	3	1	4	5	5	3	2	3	3	4	5	1	5	4	3	1	5	1	2	4	1	4	5	1	2	4	4	4	3	2	5	3	5	4	3	1	3	4	2	4	3	6	3	4	7	2
269	647	19	0	1	1	4	5	5	5	5	5	5	5	5	5	5	5	5	5	5	3	5	5	5	5	5	5	5	5	3	2	1	4	1	4	4	4	3	1	2	1	1	1	2	6	3	1	1	1
270	769	18	0	2	1	4	5	5	5	2	4	3	5	4	2	5	5	5	3	4	2	4	4	2	5	5	2	3	3	5	4	4	4	5	4	5	5	5	2	4	5	1	2	1	1	7	1	5	2
271	554	19	1	1	2	1	3	4	3	2	2	2	2	3	1	5	3	2	2	3	1	2	5	2	5	5	2	2	1	4	4	4	4	5	3	4	4	4	2	3	5	2	1	1	7	5	7	3	2
272	256	19	1	2	1	4	5	5	5	5	5	5	5	5	5	5	5	5	5	5	5	5	5	5	5	5	5	5	5	5	4	3	1	4	3	4	1	5	5	4	5	-9	-9	-9	1	7	7	7	1
273	1000	20	0	1	1	1	4	4	3	4	4	2	2	4	2	2	4	4	1	4	2	4	3	2	4	4	2	2	2	4	5	2	2	2	2	4	2	4	1	4	4	1	3	2	6	2	5	2	1
274	494	23	0	1	1	1	3	4	3	3	4	4	5	4	4	5	5	5	5	5	3	5	5	5	5	5	5	5	3	3	4	2	1	1	3	4	1	2	2	1	2	1	3	3	6	2	1	2	1
275	99472	19	1	3	1	4	4	2	2	3	4	2	5	5	1	4	4	3	4	4	2	4	2	2	5	5	2	4	2	5	5	5	1	5	4	5	4	4	5	3	5	1	2	1	5	4	3	2	1
276	1189	18	1	1	1	4	5	2	4	3	4	2	4	4	1	5	5	5	2	5	2	3	4	3	4	5	2	2	2	2	2	1	1	1	1	2	1	5	1	2	3	3	5	2	2	3	5	6	1
277	591	22	0	1	1	2	5	5	5	5	5	3	5	5	3	5	5	5	3	5	3	5	5	3	5	5	3	3	4	3	4	2	3	4	3	4	3	4	2	3	1	2	4	2	6	3	2	2	1
278	767	18	0	3	1	4	5	5	5	5	5	5	5	5	5	5	5	5	3	5	5	5	5	5	5	5	5	5	5	3	4	1	2	3	2	5	3	3	4	3	4	2	2	1	3	5	4	5	2
279	942	22	0	5	1	2	4	3	4	2	4	4	5	4	1	5	5	5	2	4	2	5	5	3	5	5	3	2	2	5	3	2	1	5	3	1	2	5	1	3	1	1	2	1	7	3	3	1	1
280	841	18	0	1	1	4	5	5	5	2	4	4	5	5	2	5	5	5	2	4	3	5	5	2	5	5	2	3	4	5	3	4	3	4	4	5	2	4	2	3	5	1	3	5	5	1	1	6	1
281	942	18	0	2	1	4	4	3	3	2	5	5	5	5	2	5	5	5	2	5	1	2	5	1	5	5	3	2	2	2	2	2	3	1	1	4	4	3	1	3	1	1	2	1	6	3	1	1	1
282	29	18	0	1	1	1	-9	-9	-9	-9	-9	-9	-9	-9	-9	-9	-9	-9	-9	-9	-9	-9	-9	-9	-9	-9	-9	-9	-9	-9	-9	-9	-9	-9	-9	-9	-9	-9	-9	-9	-9	-9	-9	-9	-9	-9	-9	-9	-9
283	995	19	0	1	1	1	5	4	2	1	2	2	4	2	1	4	3	4	1	3	1	2	4	1	4	4	1	1	1	5	2	3	2	5	3	-9	4	5	1	4	2	2	3	5	7	5	1	2	1
284	684	25	1	2	1	1	-9	-9	-9	-9	-9	-9	-9	-9	-9	-9	-9	-9	-9	-9	-9	-9	-9	-9	-9	-9	-9	-9	-9	-9	-9	-9	-9	-9	-9	-9	-9	-9	-9	-9	-9	-9	-9	-9	6	2	3	1	1
285	353	21	0	1	1	1	4	3	4	4	4	2	4	4	2	4	4	4	2	4	2	4	4	2	4	4	4	2	2	4	2	4	4	5	5	5	3	4	2	4	4	0	1	0	6	2	5	4	2
286	653	20	0	3	1	4	5	5	5	2	4	3	5	5	3	5	5	5	2	3	2	2	3	2	5	5	3	2	3	4	5	2	4	4	4	3	3	5	2	3	3	1	1	1	2	3	5	1	1
287	688	21	0	1	1	1	-9	-9	-9	-9	-9	-9	-9	-9	-9	-9	-9	-9	-9	-9	-9	-9	-9	-9	-9	-9	-9	-9	-9	-9	-9	-9	-9	-9	-9	-9	-9	-9	-9	-9	-9	-9	-9	-9	-9	-9	-9	-9	-9
288	552	24	1	5	1	1	5	5	5	4	5	5	5	5	2	5	5	5	4	5	4	5	5	4	5	5	5	4	5	5	2	4	2	4	4	4	3	3	2	2	4	-9	-9	-9	6	3	1	1	1
289	379	28	1	4	1	1	5	5	5	2	3	5	5	3	2	5	5	3	2	4	2	3	4	3	5	5	3	4	3	5	4	4	5	3	3	5	3	4	2	4	5	2	1	2	6	4	2	1	1
290	997420	23	0	1	1	1	3	4	5	4	5	4	5	5	2	5	5	5	2	5	2	5	5	2	5	5	2	3	2	4	4	3	2	4	2	2	2	4	2	1	3	1	4	1	7	1	4	5	4
291	2387	18	0	2	1	1	-9	-9	-9	-9	-9	-9	-9	-9	-9	-9	-9	-9	-9	-9	-9	-9	-9	-9	-9	-9	-9	-9	-9	-9	-9	-9	-9	-9	-9	-9	-9	-9	-9	-9	-9	-9	-9	-9	-9	-9	-9	-9	-9
292	823	17	0	5	1	4	4	5	5	2	3	5	5	1	1	5	5	5	1	3	2	5	5	1	5	5	3	4	4	2	2	1	2	1	1	5	1	3	1	3	4	1	3	1	7	1	2	2	1
293	392	19	0	3	1	4	3	4	3	5	5	4	5	5	1	5	5	5	2	5	1	2	5	2	5	5	4	3	4	4	4	4	1	5	3	4	4	3	5	2	4	1	3	4	4	2	7	3	1
294	906	18	1	3	1	4	4	4	3	2	4	4	4	5	2	5	4	5	2	5	2	4	5	4	5	5	2	3	2	4	4	2	4	4	4	4	4	4	2	5	4	2	3	1	6	5	2	3	1
295	657	19	0	1	1	4	5	4	4	4	4	4	4	4	2	4	4	4	2	4	3	4	3	2	4	5	5	2	3	4	2	2	2	4	2	4	3	4	4	2	3	1	2	1	3	6	2	6	2
296	182	999	-9	-9	2	4	-9	-9	-9	-9	-9	-9	-9	-9	-9	-9	-9	-9	-9	-9	-9	-9	-9	-9	-9	-9	-9	-9	-9	-9	-9	-9	-9	-9	-9	-9	-9	-9	-9	-9	-9	-9	-9	-9	-9	-9	-9	-9	-9
297	1365	19	0	3	1	4	-9	-9	-9	-9	-9	-9	-9	-9	-9	-9	-9	-9	-9	-9	-9	-9	-9	-9	-9	-9	-9	-9	-9	4	4	3	4	3	4	4	2	4	4	4	4	3	4	1	1	5	6	6	4
298	418651	27	0	1	2	1	-9	-9	-9	-9	-9	-9	-9	-9	-9	-9	-9	-9	-9	-9	-9	-9	-9	-9	-9	-9	-9	-9	-9	-9	-9	-9	-9	-9	-9	-9	-9	-9	-9	-9	-9	1	1	1	-9	-9	-9	-9	-9
299	273	18	0	1	1	4	4	4	4	2	3	4	5	4	2	4	4	4	2	3	2	3	2	3	4	4	2	2	2	5	4	5	4	5	5	5	5	5	1	3	5	0	-9	-9	7	7	7	5	2
300	198	27	0	1	2	1	-9	-9	-9	-9	-9	-9	-9	-9	-9	-9	-9	-9	-9	-9	-9	-9	-9	-9	-9	-9	-9	-9	-9	-9	-9	-9	-9	-9	-9	-9	-9	-9	-9	-9	-9	-9	-9	-9	-9	-9	-9	-9	-9
301	7969	20	1	5	1	4	4	4	5	2	4	2	4	4	2	5	5	5	2	4	2	4	4	4	5	5	3	2	2	4	4	4	1	5	4	4	4	4	1	1	4	1	1	1	5	2	3	5	1
302	375	21	0	1	1	2	5	5	5	1	2	2	5	4	1	5	5	5	2	5	2	5	5	3	3	5	5	3	2	5	5	5	3	4	4	4	3	5	2	1	5	1	4	1	7	1	3	1	1
303	1091	19	1	1	1	2	3	2	4	2	3	1	4	3	2	5	4	3	2	3	3	3	5	2	4	5	2	2	2	5	5	2	2	1	2	1	3	4	3	3	5	3	3	4	5	4	3	5	1
304	543	19	0	5	1	2	5	5	5	5	5	3	5	5	2	5	5	5	2	5	4	4	5	5	5	5	5	5	5	4	4	2	1	3	2	4	3	4	2	3	3	2	2	1	3	7	1	3	1
305	446	22	0	1	1	2	4	5	5	2	5	2	5	5	2	5	5	5	2	5	3	5	5	3	5	5	3	4	3	4	1	1	1	2	2	2	2	4	3	3	1	1	1	1	3	5	2	5	1
306	924	18	1	1	1	2	5	2	4	3	4	4	4	4	2	5	5	5	3	5	2	4	3	3	4	5	4	2	2	4	3	4	2	4	3	4	4	3	3	3	5	0	1	1	5	2	2	4	1
307	647	19	1	2	1	2	5	3	5	2	5	5	4	2	1	5	5	5	2	5	1	4	5	2	4	5	2	4	4	4	2	3	1	5	4	2	1	5	2	3	5	1	1	1	6	7	5	1	1
308	584	22	1	1	1	2	4	2	3	2	3	2	2	3	2	4	4	2	2	3	2	3	3	2	3	5	2	2	2	3	2	4	3	5	3	5	4	5	2	2	4	2	4	3	5	5	2	6	2
309	332	20	1	2	1	1	3	5	5	3	5	4	2	5	3	5	5	5	2	5	3	5	3	2	5	5	2	5	5	5	2	4	2	3	3	5	1	3	1	1	5	0	0	0	7	4	4	1	1
310	423	20	0	1	1	2	5	5	5	3	4	5	5	5	3	4	5	5	5	3	3	5	4	3	5	5	3	5	5	1	5	1	4	1	1	1	1	3	1	3	1	0	1	0	7	7	1	1	1
311	844	18	0	3	1	2	4	5	5	3	5	4	5	5	2	5	5	5	2	5	3	5	5	2	5	5	2	2	3	2	3	1	4	2	2	4	3	4	2	3	4	0	1	1	3	1	7	1	1
312	1239	19	1	2	1	2	5	5	3	2	3	3	5	4	2	5	5	4	2	4	2	4	3	3	4	5	3	3	3	3	4	4	2	4	3	4	5	4	3	2	1	2	3	3	5	6	3	4	1
313	577	18	0	4	1	2	1	3	1	1	3	1	5	3	1	5	1	5	1	1	1	1	5	1	5	5	1	1	1	5	4	5	1	3	4	5	3	5	2	1	5	0	2	1	1	3	7	7	1
314	715	20	1	2	1	2	3	4	4	4	4	4	4	4	2	4	4	4	2	4	3	4	4	3	4	5	4	3	4	2	2	2	1	2	3	2	1	4	2	1	3	2	3	3	7	1	1	1	1
315	1851	18	0	2	1	2	5	5	5	4	5	4	2	3	1	5	5	4	2	4	2	4	5	2	5	5	4	2	2	4	3	4	2	4	5	4	3	5	1	3	5	1	1	2	6	2	2	1	1
316	1369	18	0	2	1	2	3	3	4	5	4	4	5	4	2	4	4	4	3	4	3	4	4	3	4	4	3	2	3	4	3	3	2	4	3	2	3	4	3	2	3	1	4	2	3	3	3	4	1
317	430	19	1	3	1	2	5	5	5	4	5	5	5	5	2	5	5	5	5	5	4	5	5	5	5	5	5	5	5	3	1	1	1	1	2	5	2	4	4	2	4	1	5	1	2	6	1	6	1
318	1626	18	0	5	1	2	5	4	3	3	2	2	5	3	1	5	4	3	2	3	1	3	3	2	4	4	2	2	2	4	4	3	3	2	5	3	3	4	1	3	3	2	5	3	2	5	2	6	1
319	1572	21	0	5	1	2	3	4	4	3	3	2	5	5	3	5	5	5	3	5	4	2	3	2	5	5	5	5	2	5	5	4	3	5	5	5	5	3	1	3	4	1	1	1	5	3	5	1	3
320	875	27	0	5	2	2	1	1	3	3	2	1	5	3	1	1	3	5	1	5	1	5	5	1	5	5	1	3	3	5	5	5	5	5	5	1	3	5	1	3	5	5	5	5	7	2	1	1	1
321	775	26	0	1	1	1	2	3	4	4	5	1	2	4	2	5	5	3	1	3	2	2	5	3	3	4	2	1	1	3	5	2	1	4	3	4	1	5	1	3	2	1	3	2	3	6	7	6	2
322	744	19	1	1	1	2	4	5	5	2	4	4	4	5	2	5	5	5	3	5	2	4	5	3	5	5	3	4	3	4	4	2	2	4	4	4	2	5	2	3	5	0	0	0	2	5	2	6	1
323	297	22	0	3	1	2	5	5	5	2	2	5	5	5	2	5	5	5	2	4	1	5	5	2	5	5	2	2	5	4	4	1	1	5	5	4	4	4	3	4	1	1	5	5	2	5	7	5	1
324	463	19	0	5	1	2	4	5	5	4	4	4	4	4	2	4	4	4	2	4	2	5	5	3	5	5	5	5	4	4	4	4	2	5	5	5	5	4	1	1	4	-9	3	-9	5	3	1	1	1
325	364	17	1	1	1	2	4	5	5	4	3	5	4	2	3	5	5	4	2	2	3	5	4	2	2	5	5	3	5	4	4	4	3	5	2	3	4	4	2	2	3	2	4	5	5	7	1	5	2
326	4930	18	0	1	1	2	5	5	5	2	5	5	5	5	2	5	5	5	2	5	2	5	5	5	5	5	2	2	5	5	5	4	4	4	4	4	4	5	1	4	5	0	1	0	3	7	1	1	1
327	464	18	1	1	1	2	4	4	4	2	4	3	4	4	2	4	4	4	2	4	2	4	3	2	4	4	3	2	2	4	3	4	2	4	3	4	4	3	3	2	4	0	1	1	4	5	2	5	1
328	797	26	0	1	2	1	5	5	5	5	5	5	5	5	2	5	5	5	3	5	4	4	5	3	5	5	4	3	4	4	4	3	2	2	2	2	2	4	4	3	3	0	3	0	2	2	2	6	1
329	282	28	1	4	1	1	4	4	5	5	5	5	4	4	4	4	4	4	3	4	4	4	4	4	4	4	4	4	4	4	3	4	4	4	4	4	3	4	4	4	4	2	2	1	6	6	6	6	1
330	408	21	1	2	1	1	3	4	4	4	4	3	4	4	3	4	4	4	3	4	4	4	4	4	4	4	4	4	4	3	3	4	2	3	3	4	2	3	2	2	2	-9	1	5	4	4	4	4	1
331	1053	19	0	2	1	1	5	5	5	5	5	5	5	5	2	5	5	5	5	5	3	5	5	5	5	5	5	5	5	4	1	2	1	4	3	1	1	3	1	3	2	1	2	1	7	1	1	1	1
332	1061	37	0	1	2	4	5	5	5	5	5	5	5	5	5	5	5	5	5	5	3	5	5	5	5	5	5	5	5	3	2	2	3	3	2	3	2	3	2	2	4	2	3	2	7	2	1	1	1
333	897	19	0	3	1	2	3	3	3	2	4	5	4	4	2	5	5	4	2	4	2	4	4	2	4	5	2	2	3	4	2	3	2	3	2	4	1	3	1	3	3	1	2	1	7	1	1	1	1
334	1146	22	1	1	1	2	4	5	4	3	4	5	5	5	2	5	5	4	2	5	4	5	5	3	5	5	3	3	3	4	3	2	1	3	3	2	2	4	2	3	3	1	0	2	4	3	2	3	1
335	645	18	0	1	1	2	5	5	5	5	5	5	5	5	3	5	5	5	3	5	5	5	5	3	5	5	5	5	5	4	4	1	3	2	3	4	2	3	2	4	4	0	0	0	6	2	1	1	1
336	786	20	0	5	1	2	4	4	4	3	3	5	5	5	2	5	4	4	2	4	2	3	5	5	5	5	4	2	3	1	2	1	2	1	1	3	1	3	1	3	2	1	3	1	7	1	1	1	1
337	1412	17	0	5	1	2	5	3	4	2	2	1	3	4	2	4	5	1	2	2	2	3	3	2	5	3	3	2	2	2	4	3	4	4	4	1	4	5	1	4	3	2	1	2	7	2	3	2	2
338	477	18	1	1	1	2	5	5	5	2	5	5	5	5	1	5	5	5	3	5	2	5	5	3	5	5	3	3	5	4	5	3	1	4	3	4	3	4	3	1	2	2	3	4	1	7	5	5	1
339	1843	19	0	5	1	2	3	2	1	2	2	2	3	2	1	5	2	2	1	4	1	4	5	1	4	5	1	1	1	1	1	1	1	1	2	1	1	4	2	4	1	1	1	1	6	5	2	2	3
340	544	18	1	3	1	2	4	4	5	5	5	5	5	5	5	5	5	5	5	5	5	5	5	5	5	5	5	5	5	5	4	4	3	5	4	5	2	2	2	2	4	0	0	0	5	6	5	3	1
341	1191	20	0	1	1	2	5	5	5	2	5	5	5	5	2	5	5	5	3	5	2	5	5	5	5	5	5	2	3	4	5	3	4	3	4	5	2	3	1	3	2	1	5	2	7	1	1	1	2
342	493	19	0	3	1	2	4	4	3	4	4	3	4	4	2	5	4	5	2	5	3	4	4	2	5	5	2	2	3	4	2	5	4	2	3	5	3	4	2	3	5	2	1	3	5	6	3	4	1
343	4816	18	0	5	1	2	5	5	5	5	5	3	5	5	2	5	5	5	5	5	5	5	5	5	5	5	5	5	3	3	2	2	1	4	3	1	3	3	1	3	1	5	5	5	7	5	2	5	1
344	1111	20	0	5	1	2	5	5	5	3	2	5	5	4	1	5	5	5	5	5	4	5	5	3	5	5	3	5	5	3	1	4	2	4	3	1	2	5	1	2	1	3	2	1	5	6	4	6	1
345	198	18	1	3	1	2	5	5	5	5	5	5	5	5	5	5	5	5	5	5	5	5	5	5	5	5	5	5	4	5	4	4	3	5	4	5	2	4	1	2	5	0	0	0	7	5	5	3	1
346	2388	20	0	5	1	2	5	5	5	5	5	5	5	5	2	5	5	5	3	5	4	5	5	3	5	5	3	4	5	3	4	3	1	3	3	3	2	4	1	4	4	1	0	5	1	6	4	4	1
347	1466	19	0	1	1	2	4	5	4	3	5	4	5	4	2	5	5	5	2	5	5	5	4	2	5	5	5	5	5	4	5	3	3	4	3	4	4	4	2	3	2	1	3	3	3	5	2	6	3
348	472	20	0	5	1	2	3	5	5	2	5	3	5	5	2	5	5	4	2	5	2	5	3	1	5	5	2	2	2	4	2	2	4	4	3	2	3	4	1	3	2	1	3	2	5	5	2	2	1
349	347	20	0	1	1	2	3	5	5	5	5	5	5	5	5	5	5	5	5	5	5	5	5	5	5	5	5	5	5	2	4	1	4	4	4	1	2	2	2	3	1	-9	-9	-9	7	1	1	1	1
350	625	18	1	1	1	2	4	4	3	2	2	3	3	3	4	3	4	3	3	3	4	3	4	4	3	5	3	2	2	4	4	4	1	4	1	5	2	3	4	4	5	1	1	1	7	2	1	1	1
351	667	19	0	3	1	2	2	3	4	2	3	4	2	4	1	4	4	2	2	4	2	4	4	4	5	5	2	3	2	2	1	1	4	2	2	4	4	4	2	2	2	4	3	5	3	5	4	2	1
352	1396	18	1	5	1	2	5	5	4	2	5	2	5	5	1	5	3	5	2	5	2	5	5	3	5	5	3	4	3	4	3	4	2	2	4	4	2	5	2	4	2	1	1	2	7	2	1	1	1
353	688	19	0	5	1	2	5	2	4	4	4	2	5	5	1	1	4	1	2	5	3	5	4	2	5	5	3	4	4	2	1	1	1	1	2	4	1	4	2	3	2	2	3	3	7	1	1	1	1
354	23123	19	1	5	1	2	5	5	5	5	5	5	5	5	5	5	5	5	3	5	4	5	5	5	5	5	4	5	4	2	2	1	2	3	1	4	1	4	2	3	4	1	3	2	1	5	1	6	1
355	442	19	1	5	1	2	5	5	5	5	5	5	5	5	5	5	5	5	4	5	5	5	5	5	5	5	5	5	5	1	1	1	1	1	1	3	1	4	1	1	1	1	2	1	1	6	1	6	1
356	989	18	1	5	1	2	5	5	5	5	5	5	5	5	5	5	5	5	5	5	5	5	5	5	5	5	5	5	5	3	3	3	1	4	2	4	3	3	2	4	2	0	3	0	5	1	4	4	1
357	194071	18	0	3	1	2	5	4	5	-9	5	5	5	5	2	5	-9	5	5	5	5	5	5	5	5	5	5	5	5	3	3	3	3	3	3	3	3	3	3	3	3	0	0	0	4	4	4	4	1
358	190	20	0	1	1	2	5	5	5	5	5	5	5	5	5	5	5	5	5	5	5	5	5	5	5	5	5	5	5	2	4	2	4	3	3	1	1	3	1	2	1	-9	-9	-9	6	1	1	1	1
359	614	20	0	5	1	2	2	5	5	5	5	5	5	5	3	5	5	5	3	5	5	5	5	5	5	5	5	5	5	2	2	2	5	2	4	4	1	1	5	3	1	-9	-9	-9	3	4	1	6	1
360	28	-9	-9	-9	3	1	-9	-9	-9	-9	-9	-9	-9	-9	-9	-9	-9	-9	-9	-9	-9	-9	-9	-9	-9	-9	-9	-9	-9	-9	-9	-9	-9	-9	-9	-9	-9	-9	-9	-9	-9	-9	-9	-9	-9	-9	-9	-9	-9
361	19	21	0	1	1	1	-9	-9	-9	-9	-9	-9	-9	-9	-9	-9	-9	-9	-9	-9	-9	-9	-9	-9	-9	-9	-9	-9	-9	-9	-9	-9	-9	-9	-9	-9	-9	-9	-9	-9	-9	-9	-9	-9	-9	-9	-9	-9	-9
362	759	19	0	5	1	2	4	3	3	4	5	2	4	5	2	5	5	3	2	4	2	3	3	2	5	4	2	3	3	3	4	4	3	5	2	4	2	4	2	3	4	3	5	5	4	6	1	1	1
363	34	21	0	1	1	1	-9	-9	-9	-9	-9	-9	-9	-9	-9	-9	-9	-9	-9	-9	-9	-9	-9	-9	-9	-9	-9	-9	-9	-9	-9	-9	-9	-9	-9	-9	-9	-9	-9	-9	-9	-9	-9	-9	-9	-9	-9	-9	-9
364	331	18	1	1	1	2	5	5	4	2	4	3	3	2	2	4	5	3	2	4	3	3	2	4	3	4	2	3	3	5	4	3	3	5	4	4	4	3	3	4	3	1	3	2	3	5	3	3	1
365	421	20	1	2	1	2	5	5	5	4	4	4	4	4	1	5	5	5	2	4	2	4	3	3	3	4	3	4	3	4	2	4	4	3	4	2	4	3	2	3	4	-9	3	-9	2	6	1	2	1
366	204	20	1	2	1	2	4	4	4	2	4	4	4	4	2	4	4	3	4	4	2	4	4	4	4	4	4	4	4	4	4	4	4	2	4	1	3	4	4	1	4	0	1	-9	3	3	1	6	1
367	750	19	1	1	1	2	4	4	4	2	4	4	4	4	2	4	4	4	4	4	4	4	3	3	4	4	4	4	4	4	3	4	5	5	3	4	3	3	1	2	4	1	1	1	5	5	3	4	1
368	500	19	0	1	1	2	5	5	4	2	4	4	5	4	2	5	5	5	2	5	2	5	5	4	5	5	3	4	3	4	5	1	2	3	3	1	2	4	2	1	2	1	2	1	6	3	2	2	1
369	216	19	0	1	1	2	1	1	1	1	1	1	1	1	1	1	1	1	1	1	1	1	1	1	1	1	1	1	1	1	3	1	1	1	1	1	1	1	1	1	1	0	0	0	4	4	4	3	1
370	661	20	0	1	1	2	5	5	4	2	5	3	5	5	2	4	5	4	2	4	2	4	3	3	5	5	3	2	2	4	4	2	4	2	2	4	4	4	2	4	2	2	4	2	7	2	1	1	1
371	341	18	0	5	1	2	3	3	3	2	5	2	5	5	2	5	5	5	2	5	5	5	5	2	5	5	2	5	2	4	3	4	4	4	3	1	-9	5	1	2	1	2	5	1	5	5	4	6	1
372	1312	20	1	1	1	2	4	3	4	4	5	4	5	5	2	5	4	4	3	4	2	2	4	3	5	4	2	2	3	4	2	4	4	2	3	4	3	4	2	2	5	1	2	1	5	5	3	1	1
373	427	18	0	1	1	2	2	4	4	4	4	4	4	4	2	4	4	4	2	4	3	4	4	2	4	4	4	4	4	4	4	3	4	4	-9	4	2	4	2	2	4	1	1	1	5	5	2	1	-9
374	1735	18	0	1	1	2	3	4	3	2	4	4	4	5	1	3	5	4	2	4	3	4	2	2	5	5	3	3	3	5	5	4	4	4	4	4	4	5	2	4	5	1	3	2	4	5	5	6	2
375	396	18	0	3	1	2	4	5	5	5	5	5	5	4	3	4	5	5	2	4	5	5	5	3	5	5	5	5	5	2	2	2	3	2	1	4	2	2	2	1	3	1	1	3	7	2	1	1	1
376	509	18	0	3	1	2	3	3	3	3	3	4	4	3	2	4	4	4	3	4	3	4	4	3	4	5	3	3	3	2	4	2	3	2	3	3	2	4	3	3	2	-9	-9	-9	6	3	2	2	1
377	377	19	0	1	1	2	5	5	5	2	4	3	2	5	3	5	5	5	4	5	3	5	5	5	5	5	5	2	5	3	4	3	3	4	2	2	2	3	2	3	2	3	3	3	4	7	2	2	1
378	677	18	1	1	1	2	1	4	4	3	5	5	5	5	1	5	4	5	2	5	3	3	3	2	5	5	3	4	4	4	3	4	4	4	3	5	5	2	1	1	5	1	1	4	7	4	1	1	1
379	943	19	0	1	1	2	4	4	4	2	4	3	4	4	2	4	4	4	2	4	4	4	4	2	4	4	3	2	2	4	4	2	2	4	3	2	1	4	2	4	2	0	1	1	3	4	3	5	1
380	1026	19	1	5	1	2	5	5	4	4	4	4	5	5	2	5	5	4	3	5	2	4	5	3	5	5	2	2	2	5	4	3	4	1	4	5	4	4	3	3	5	3	2	3	3	5	2	4	1
381	762	20	0	3	1	2	4	4	4	2	4	3	5	5	2	5	4	4	2	4	2	4	4	4	4	5	3	2	2	4	5	3	4	4	4	4	4	5	2	3	4	1	1	1	6	5	5	2	1
382	964	18	0	1	1	2	5	5	5	2	5	4	5	5	1	5	5	4	2	5	3	5	4	3	5	5	3	4	3	5	4	4	4	5	3	5	5	4	1	4	5	4	5	5	1	7	1	7	1
383	2193	19	1	1	1	2	3	4	2	1	4	1	1	4	1	5	2	4	2	3	1	2	3	2	3	5	1	1	1	3	5	2	3	4	4	2	3	5	2	3	2	1	4	1	4	5	2	4	2
384	501	19	1	1	1	2	5	5	5	2	4	4	5	4	3	5	4	4	3	4	2	3	4	2	4	5	2	3	4	4	3	4	4	5	4	4	3	3	3	2	4	1	3	2	3	5	2	2	1
385	665	19	0	1	1	2	5	5	5	5	5	5	5	5	2	5	5	5	5	5	5	5	5	3	5	5	5	5	5	4	5	1	3	4	3	2	4	4	1	3	3	0	1	0	7	5	1	1	1
386	135	18	0	1	1	2	3	4	4	4	4	3	1	1	3	4	1	1	2	2	2	2	1	1	2	3	3	4	3	3	4	2	2	5	5	3	3	2	2	3	1	1	1	1	4	5	2	2	4
387	511	19	0	1	1	2	2	3	1	1	3	2	2	2	2	2	4	5	2	4	2	2	2	2	4	5	3	2	2	5	4	2	5	5	2	1	4	4	3	4	1	1	2	3	7	5	1	1	3
388	950	19	0	5	1	2	4	4	3	4	2	3	3	3	1	4	4	2	2	2	2	3	4	2	4	5	3	3	2	4	5	4	2	5	4	3	5	3	1	3	2	2	3	3	6	2	1	2	1
389	541	18	0	1	1	2	5	5	5	3	5	5	5	5	2	5	5	5	5	5	5	5	4	5	5	5	5	5	5	3	4	3	4	4	4	4	4	2	5	2	4	3	0	1	3	3	1	6	1
390	227	18	0	1	1	2	5	5	5	5	5	5	5	5	5	5	5	5	5	5	5	5	5	5	5	5	5	5	5	3	5	2	4	4	2	4	5	2	5	2	4	2	0	1	6	2	3	5	1
391	409	19	0	5	1	2	4	3	4	4	2	3	4	3	2	3	4	2	3	3	2	4	5	3	4	5	3	3	2	5	5	4	2	4	4	2	4	3	1	3	2	2	3	3	7	3	1	2	1
392	870	19	1	1	1	2	5	5	3	2	5	4	4	5	2	5	5	4	2	5	2	5	2	2	5	5	3	4	2	4	3	4	1	2	2	2	2	3	2	2	2	1	1	1	1	4	4	7	1
393	643	19	1	3	1	2	5	5	5	5	5	5	5	5	5	5	5	5	5	5	5	5	5	5	5	5	5	5	5	5	4	5	3	5	4	5	5	4	2	3	5	1	3	3	5	7	4	4	1
394	579	20	1	1	1	2	3	5	5	5	5	5	5	5	5	5	5	5	5	5	5	5	5	5	5	5	5	5	5	3	3	4	5	4	4	5	4	3	2	5	5	2	3	2	5	3	4	5	1
395	721	19	0	1	1	2	5	5	5	4	5	4	4	5	5	5	5	5	5	5	5	5	5	5	5	5	5	5	5	4	2	1	3	5	5	2	4	3	1	1	1	4	5	5	1	1	5	7	1
396	497	22	0	1	1	2	5	3	4	3	3	5	4	4	2	3	5	4	1	5	2	4	5	2	5	5	2	2	2	4	2	2	4	5	4	2	2	5	1	3	2	0	1	0	7	1	1	1	1
397	875	19	0	5	1	2	5	5	3	1	4	2	5	5	1	5	3	4	2	4	3	4	2	1	5	5	3	1	1	4	3	4	4	4	3	3	4	4	2	4	3	0	3	0	7	5	1	1	1
398	590	19	1	3	1	2	5	5	5	5	5	5	5	5	5	5	5	5	5	5	5	5	5	5	5	5	5	5	5	5	4	4	3	4	3	4	4	3	4	2	5	0	0	0	2	4	2	6	1
399	543	20	0	1	1	2	5	5	5	4	5	3	5	5	2	5	5	5	2	5	3	5	5	3	5	5	3	3	2	4	4	1	1	4	4	4	1	4	1	3	4	0	1	0	5	5	2	2	1
400	587	19	1	1	1	2	1	2	1	5	5	5	5	5	3	5	5	5	3	5	2	5	5	3	5	5	3	4	5	4	5	4	1	2	3	1	4	4	1	4	5	3	-9	1	7	2	4	5	2
401	625	20	0	5	1	2	3	4	5	2	4	5	5	5	2	5	5	4	2	5	4	5	5	2	4	5	3	4	5	4	3	3	3	4	4	2	3	3	2	3	3	2	1	1	6	3	1	2	1
402	653	19	0	5	1	2	4	5	5	2	4	4	5	4	2	5	4	4	2	2	2	4	3	2	4	5	2	2	2	5	5	5	5	5	5	5	5	5	3	5	5	1	1	2	2	7	1	6	1
403	448	19	1	1	1	2	4	4	4	2	3	4	4	3	2	4	4	4	2	4	2	4	4	3	4	4	3	4	3	4	4	4	5	4	4	4	4	4	4	4	4	1	4	1	6	6	2	1	1
404	677	19	0	1	1	2	4	3	4	1	3	2	4	4	1	5	4	4	1	4	2	2	4	1	4	5	2	2	2	4	4	2	1	4	3	2	4	4	2	3	4	2	3	1	3	5	2	4	1
405	140	18	1	1	1	2	3	4	3	3	3	3	3	3	2	3	3	3	4	2	1	3	3	2	4	2	3	2	5	3	2	3	3	3	2	4	4	3	3	2	3	0	1	1	4	4	3	4	3
406	371	20	0	1	1	2	5	5	5	4	5	2	5	5	5	5	5	5	2	3	2	5	5	4	5	5	5	5	5	4	1	5	2	2	2	4	2	4	1	1	1	1	2	1	2	3	5	2	1
407	448	18	1	1	1	2	5	5	5	4	5	5	5	5	4	5	5	5	5	5	5	5	5	5	5	4	5	5	5	1	3	2	4	3	5	5	3	3	2	3	1	1	2	1	5	5	1	2	1
408	652	19	0	1	1	2	4	4	4	2	4	4	2	4	2	4	4	4	2	4	4	4	4	2	4	5	4	4	4	4	4	4	4	2	2	1	3	4	2	4	2	1	3	1	7	3	4	1	3
409	970	20	1	2	1	2	3	3	4	3	3	2	3	3	1	5	4	3	3	3	2	3	5	3	4	5	3	2	4	3	5	3	3	4	5	2	1	4	3	3	5	5	4	5	7	3	3	5	5
410	353	19	0	1	1	2	4	4	4	2	4	2	4	4	2	5	4	4	1	4	2	2	4	2	4	5	2	2	2	4	4	2	1	5	4	2	4	4	2	3	4	2	3	2	3	5	3	5	1
411	576	19	0	1	1	4	5	4	5	2	5	5	5	5	1	5	5	5	1	5	1	5	4	1	5	5	1	2	2	5	5	2	5	5	4	1	4	2	1	4	5	2	5	1	7	1	1	1	3
412	33	20	0	5	1	2	-9	-9	-9	-9	-9	-9	-9	-9	-9	-9	-9	-9	-9	-9	-9	-9	-9	-9	-9	-9	-9	-9	-9	-9	-9	-9	-9	-9	-9	-9	-9	-9	-9	-9	-9	-9	-9	-9	-9	-9	-9	-9	-9
413	275	18	0	3	1	2	5	4	4	2	5	4	5	4	1	5	4	4	2	4	2	5	5	5	4	5	3	2	4	2	2	2	2	2	2	4	1	4	2	2	2	0	1	-9	6	4	3	2	1
414	1415	18	0	1	1	2	5	2	2	1	2	2	2	2	1	4	1	3	1	2	1	2	4	1	3	4	1	1	1	3	1	1	1	4	3	4	3	4	1	1	4	0	0	1	6	1	1	1	1
415	810	19	1	5	1	2	5	5	5	2	4	4	5	5	2	5	5	5	2	5	3	5	5	2	5	5	3	4	4	4	3	4	1	2	3	1	4	3	4	3	4	-9	2	3	2	5	5	4	1
416	359	19	0	1	1	2	4	4	5	2	5	5	5	5	1	5	5	5	2	5	5	5	4	2	5	5	2	5	5	3	4	1	5	1	5	1	4	4	2	1	5	1	1	-9	7	1	1	1	1
417	247	19	0	1	1	2	5	5	5	2	5	5	5	5	2	5	5	5	5	5	5	5	3	2	5	5	2	5	5	3	4	2	4	2	4	2	4	4	2	1	5	0	0	0	7	1	1	1	1
418	490	18	0	1	1	2	1	5	5	5	5	5	5	5	1	5	5	5	5	-9	5	5	5	5	5	5	5	5	5	1	1	1	1	1	1	2	1	1	1	1	1	0	0	0	5	5	5	5	1
419	1335	19	0	5	1	2	4	3	2	1	3	4	4	3	1	4	1	4	2	4	2	3	1	1	4	5	2	2	3	3	1	3	2	4	4	2	4	5	2	4	4	1	1	2	5	6	2	2	2
420	745	18	1	3	1	2	4	4	4	2	4	3	5	5	2	4	4	4	2	4	3	4	3	2	5	5	2	3	2	4	4	4	4	4	4	4	3	3	2	1	4	3	2	2	7	6	3	3	1
421	1414	19	1	3	1	2	3	2	3	2	3	2	3	2	2	2	2	2	2	3	2	2	1	3	2	3	2	2	2	4	3	4	3	3	3	4	4	4	2	4	4	3	3	3	5	3	4	2	1
422	735	18	1	6	1	2	4	5	5	5	5	5	5	5	2	5	5	5	3	5	4	5	3	3	5	5	3	3	4	4	3	2	4	4	3	4	4	4	4	3	4	1	1	2	4	5	3	1	2
423	280	20	0	1	1	2	4	4	5	5	5	5	5	5	5	5	5	5	5	5	5	5	5	5	5	5	5	5	5	3	4	2	1	4	2	1	2	4	1	1	1	1	1	1	6	3	2	1	1
424	468	19	1	1	1	2	4	4	4	2	4	5	4	5	2	5	4	5	2	4	2	4	4	2	4	3	4	4	4	4	4	3	4	3	4	4	3	4	2	4	4	1	1	1	6	2	3	2	1
425	469	19	0	3	1	4	5	5	4	2	2	5	5	2	1	4	5	4	1	2	1	4	4	4	4	5	2	1	2	4	5	1	4	1	2	1	2	4	1	2	4	1	3	0	7	1	2	1	1
426	538	18	1	3	1	2	5	5	5	3	4	4	4	4	2	5	5	5	2	5	3	5	3	3	4	5	3	2	3	5	4	5	5	5	4	5	5	3	3	1	5	3	3	3	5	5	3	2	1
427	185	18	0	1	1	2	3	5	5	5	5	5	5	5	5	5	5	5	5	5	5	5	5	5	5	5	5	5	5	1	1	1	1	1	1	1	1	1	1	1	1	0	0	0	1	1	1	1	1
428	243	19	0	1	1	2	1	5	5	5	5	5	5	5	5	5	5	4	5	4	5	5	5	5	5	5	5	5	5	1	1	1	1	1	1	1	1	4	1	1	1	0	0	0	7	5	1	1	1
429	657	19	-9	5	1	2	5	5	5	5	2	2	5	5	2	5	5	3	4	2	4	4	1	4	4	4	4	4	4	5	5	5	5	5	5	5	5	5	5	4	5	5	5	5	1	5	7	7	1
430	1574	18	1	5	1	2	3	5	5	2	5	2	5	5	1	5	5	5	1	5	1	5	5	2	5	5	2	2	2	4	4	1	1	4	2	5	2	4	1	4	4	2	3	1	7	1	7	1	1
431	722	20	1	3	1	4	3	5	5	4	5	5	5	5	1	5	4	5	3	5	2	5	5	3	5	5	2	3	3	5	3	4	3	5	5	5	4	5	2	3	5	1	4	2	6	5	2	2	1
432	1110	20	0	1	1	4	5	5	5	4	5	4	5	5	2	5	5	5	4	5	4	5	5	4	5	5	4	4	4	2	1	1	1	2	3	2	1	3	2	1	3	0	1	1	7	1	1	1	1
433	2406	19	-9	3	1	4	4	4	4	2	2	2	5	2	2	3	4	5	2	3	2	4	5	3	3	5	3	2	4	2	4	1	2	2	4	1	4	3	5	5	1	1	-9	-9	7	5	1	1	1
434	842	19	0	1	1	4	4	4	4	1	2	2	4	2	1	5	3	4	1	2	1	2	2	1	4	4	1	2	2	2	2	2	1	5	4	1	4	5	3	2	1	1	3	2	2	7	5	5	2
435	887	27	1	6	1	4	5	5	4	2	5	2	5	5	2	5	4	5	3	5	2	4	4	3	5	5	3	3	2	2	2	1	3	2	1	1	1	4	2	4	4	1	3	3	7	1	2	4	1
436	1011	19	1	3	1	4	5	5	5	4	5	3	3	5	2	5	5	5	2	5	2	5	5	2	5	5	2	5	3	4	4	3	4	4	4	2	4	3	4	3	4	3	4	2	3	6	2	5	1
437	730	20	0	1	1	4	5	5	5	5	5	5	5	5	2	5	4	5	4	5	4	5	4	3	5	5	4	3	4	2	2	1	3	2	2	4	2	4	1	3	2	1	3	1	6	3	1	2	1
438	543	19	0	1	1	4	5	5	4	3	5	3	3	4	2	5	4	5	2	4	3	5	5	2	5	5	2	2	2	2	3	2	2	1	2	2	1	3	2	3	4	2	3	3	1	6	2	4	1
439	1010	20	1	3	1	4	5	4	5	5	5	5	5	3	2	3	2	5	-9	4	2	2	5	2	5	5	3	3	3	3	4	2	2	3	2	5	2	4	2	3	4	1	3	-9	5	7	2	1	2
440	329	19	0	3	1	4	5	5	5	5	5	5	5	5	2	5	5	5	5	5	5	5	5	5	5	5	5	5	5	1	1	1	1	1	1	1	1	4	1	1	1	1	1	1	6	6	1	1	1
441	336	18	0	6	1	2	5	5	3	3	5	5	5	5	5	5	5	5	5	5	3	5	5	5	5	5	5	5	5	3	5	1	4	4	4	4	1	4	1	2	1	0	2	0	7	5	1	1	1
442	1513	18	1	5	1	2	4	4	5	2	5	4	5	5	2	5	5	5	3	5	2	5	5	5	5	5	2	5	4	2	1	4	1	2	2	5	4	4	4	2	4	1	1	1	5	7	7	2	2
443	639	21	1	1	1	2	4	4	5	2	4	4	4	2	2	5	5	3	2	4	2	5	2	2	4	5	2	4	4	4	4	5	3	4	4	5	4	4	2	4	2	1	2	1	7	5	6	2	1
444	237	19	1	5	1	2	4	5	5	2	5	5	5	5	2	5	5	5	3	5	5	5	5	5	5	5	3	2	3	4	1	4	1	2	2	5	4	4	4	1	4	1	1	1	1	6	2	2	1
445	1726	20	0	5	1	2	5	5	5	5	5	3	5	5	2	5	5	5	2	4	3	5	3	3	5	5	5	5	4	3	2	1	3	4	4	4	3	3	2	3	4	1	3	3	3	2	4	3	1
446	404	18	1	3	1	4	4	4	4	4	4	4	4	4	4	4	4	4	4	4	4	4	4	4	4	4	4	4	4	4	4	2	4	4	4	4	4	2	2	4	4	1	5	5	5	2	2	2	2
447	455	19	1	1	1	2	5	5	5	2	5	3	5	5	1	5	5	5	1	5	1	3	2	2	5	5	2	2	3	5	2	5	5	5	5	5	5	5	4	4	5	1	2	4	6	7	1	1	2
448	442	18	1	1	-9	2	4	4	4	4	2	2	4	3	1	5	5	4	2	4	3	4	3	2	4	5	2	2	2	4	1	4	3	4	4	5	4	4	1	4	5	5	3	5	3	1	3	6	1
449	671	18	1	1	1	4	5	3	4	4	3	3	2	4	1	5	5	4	2	3	1	1	5	2	4	4	2	2	2	4	5	4	2	1	3	4	1	4	2	4	4	3	4	1	7	2	2	2	1
450	300	18	0	1	1	2	4	4	4	3	5	4	4	1	1	5	4	4	2	4	4	4	4	2	4	4	1	3	4	4	4	3	4	5	3	2	4	5	3	3	4	4	3	4	6	6	3	3	1
451	585	20	1	5	1	2	4	5	4	4	5	2	5	4	2	4	4	5	2	5	3	4	4	2	5	5	2	4	4	3	5	4	4	5	4	2	4	4	2	4	4	3	1	2	6	5	5	2	1
452	842	19	0	2	1	2	3	4	4	2	2	4	4	4	2	4	4	4	2	3	2	3	2	2	4	4	2	3	4	4	4	3	4	2	3	2	4	2	2	3	4	2	3	4	5	3	2	2	1
453	1309	19	0	1	1	2	5	4	3	2	3	2	3	2	2	4	3	3	2	3	2	2	3	2	4	4	1	2	2	4	4	2	2	4	4	4	2	5	2	2	4	1	1	1	7	2	2	1	1
454	760	21	1	5	1	2	4	4	5	2	4	2	2	2	2	5	5	5	2	2	1	2	5	2	5	5	2	2	3	4	4	2	1	2	4	2	1	4	2	2	4	1	4	2	3	5	6	7	1
455	513	19	1	1	1	2	4	3	3	2	3	2	5	5	1	5	4	5	3	5	2	4	5	2	5	5	2	4	4	4	2	4	2	5	3	5	1	4	1	4	5	1	1	1	3	5	1	5	3
456	354	21	1	5	1	2	4	4	4	4	4	4	4	4	2	4	4	3	2	3	3	4	4	3	4	4	3	3	3	5	2	2	2	3	2	2	4	4	1	2	1	-9	-9	-9	4	4	4	4	1
457	1165	19	0	1	1	2	4	5	3	4	5	5	2	5	2	5	5	3	2	3	2	3	2	2	4	5	3	3	3	5	4	5	5	3	4	3	4	4	1	3	4	5	5	4	2	4	3	7	2
458	784	19	0	1	1	2	5	5	2	1	3	1	4	3	1	5	5	5	1	3	1	2	5	1	4	5	1	1	1	4	4	2	2	4	4	4	2	4	2	2	4	2	2	1	7	2	2	2	1
459	1527	18	1	5	1	2	3	3	3	3	3	3	3	3	3	3	3	3	3	3	3	3	3	3	3	3	3	3	3	1	3	3	3	3	3	3	3	3	3	3	3	-9	1	-9	7	1	1	1	1
460	365	18	1	5	1	2	3	3	3	3	3	3	3	3	3	3	3	3	3	3	3	3	3	3	3	3	3	3	3	3	3	3	3	3	3	3	3	3	3	3	3	1	1	0	4	-9	4	4	1
461	285	18	1	5	1	2	3	3	3	3	3	3	3	3	3	3	3	3	3	3	3	3	3	3	3	3	3	3	3	3	3	3	3	3	3	3	3	3	3	3	3	1	2	-9	4	4	4	4	1
462	690	19	0	1	1	2	5	4	4	5	5	5	5	5	3	5	5	5	3	5	3	5	5	3	5	5	3	3	5	2	3	1	2	4	3	4	3	4	1	4	4	3	3	1	7	4	1	1	2
463	440	19	0	1	1	2	4	3	4	4	4	4	4	4	1	4	4	2	2	4	2	4	2	3	4	5	3	2	3	5	5	4	5	2	4	5	5	5	2	3	5	3	5	4	5	2	2	4	1
464	1071	22	0	5	1	2	4	4	2	2	4	2	4	3	1	4	1	2	2	3	2	3	2	3	3	5	3	2	2	2	4	3	5	4	3	1	4	5	1	4	2	3	4	2	6	1	2	1	2
465	2414	19	0	1	1	4	3	4	4	2	4	5	5	4	1	5	5	5	1	5	1	1	5	1	5	5	1	2	3	5	1	4	5	5	5	5	5	5	2	4	5	-9	-9	-9	7	7	5	1	1
466	417	19	1	2	1	2	5	5	5	2	5	5	5	5	3	5	5	1	2	5	2	5	5	3	5	5	2	5	5	5	1	5	1	3	3	1	1	4	1	1	1	-9	-9	-9	2	2	2	7	1
467	516	19	1	1	1	4	5	5	5	2	3	4	5	5	4	5	5	3	2	4	3	4	5	2	5	5	4	4	3	4	2	2	1	2	2	5	2	3	1	2	3	1	1	1	6	2	2	2	1
468	410	18	0	5	1	2	4	4	4	2	4	2	4	4	2	5	5	5	3	4	2	3	4	2	4	5	3	3	2	4	3	4	2	5	4	4	4	4	1	2	4	2	1	5	2	4	2	7	1
469	239	18	0	5	1	2	4	5	5	2	4	2	5	4	2	5	5	5	3	5	2	4	4	3	5	5	4	2	2	4	3	4	2	5	4	4	4	5	1	2	4	1	1	4	6	4	1	7	1
470	414	19	0	1	1	4	5	5	5	2	4	5	5	5	2	5	5	5	5	5	3	5	5	2	5	5	3	5	2	4	2	1	4	2	2	5	2	3	1	2	1	1	3	2	5	7	3	5	1
471	546	20	0	1	1	4	3	4	5	5	5	2	5	5	1	5	5	5	5	5	1	5	5	3	5	5	5	5	5	4	4	2	4	5	4	3	2	3	4	5	1	3	4	5	6	3	1	1	1
472	247	19	1	5	1	2	4	5	5	2	5	5	5	5	2	5	5	5	5	5	5	5	5	3	5	5	5	5	5	3	1	4	1	2	2	5	4	4	2	3	4	1	1	1	4	3	4	1	1
473	1236	18	0	5	1	2	5	5	5	5	5	5	5	5	2	5	5	5	4	5	3	5	5	5	5	5	5	5	3	4	1	4	3	4	3	5	3	4	1	3	4	1	1	1	1	6	1	4	1
474	282	19	1	2	1	2	4	4	5	2	5	5	5	5	3	5	5	4	2	5	2	5	5	3	5	5	3	5	5	5	2	3	2	3	4	1	1	4	1	2	2	2	1	1	1	1	1	3	1
475	2454	18	1	5	1	2	4	4	4	3	4	4	4	4	4	4	4	4	3	4	3	4	4	3	4	4	4	4	4	2	4	1	1	4	3	4	2	4	2	3	4	1	1	0	1	6	2	6	1
476	455	21	0	5	1	2	5	4	2	2	4	3	5	5	1	5	5	4	2	5	3	5	2	2	5	5	2	3	2	4	2	3	4	4	2	3	4	-9	1	3	3	1	1	3	2	4	4	5	1
477	637	21	1	1	1	2	4	4	4	2	4	4	4	4	2	5	5	5	4	5	3	4	4	4	4	4	4	3	4	4	2	3	4	4	4	2	4	4	1	3	3	0	3	2	2	4	2	4	1
478	773	19	0	1	1	4	5	4	4	3	5	2	5	5	2	5	5	5	3	5	4	5	5	2	5	5	3	3	3	2	2	2	4	4	3	3	2	5	3	3	4	1	2	1	6	3	2	6	1
479	1563	20	0	3	1	4	4	4	3	2	4	1	4	2	1	4	5	5	2	4	2	2	4	2	4	5	3	1	1	3	3	1	3	4	3	4	2	3	1	3	4	2	3	2	5	5	3	1	1
480	947	19	0	3	1	4	4	4	5	4	2	5	4	4	3	4	5	5	3	4	2	2	5	2	5	5	3	2	3	1	1	1	1	2	1	1	1	3	4	3	1	0	1	1	5	6	1	2	1
481	367	21	1	1	1	2	1	3	3	2	4	4	5	5	2	5	5	5	2	4	2	3	5	5	2	2	5	5	5	4	4	-9	5	5	4	4	5	4	4	5	4	1	3	1	5	4	1	5	1
482	930	19	0	1	1	4	4	5	3	2	4	5	5	5	2	5	5	4	1	4	2	4	4	2	4	4	2	2	4	4	2	2	2	4	3	1	1	3	1	4	2	2	3	2	5	7	2	2	2
483	670	19	1	1	1	2	5	5	5	3	5	4	5	5	2	5	5	5	3	5	2	2	3	3	5	5	2	3	3	4	5	2	4	5	4	5	3	4	3	3	5	0	1	1	7	2	6	2	1
484	696	19	0	5	1	2	4	4	5	2	3	4	5	5	2	4	5	4	3	4	2	5	4	4	4	5	4	4	4	4	4	2	5	5	5	5	4	4	2	3	4	4	3	2	6	7	6	1	1
485	1374	19	0	3	1	4	2	4	4	1	2	3	4	4	2	2	2	4	2	2	1	2	4	2	2	4	3	2	2	4	2	4	2	3	2	5	2	2	2	3	2	2	1	3	7	5	2	2	1
486	2117	19	1	3	1	4	3	4	3	2	2	4	2	4	2	4	4	4	2	2	2	2	3	2	4	5	2	2	3	4	4	3	2	3	3	3	3	4	2	4	5	3	2	1	5	5	2	2	1
487	1319	19	0	3	1	4	1	2	1	1	2	3	2	4	2	2	2	4	1	2	1	1	4	1	4	2	1	1	1	4	4	4	4	5	2	1	2	3	1	4	1	-9	1	1	6	2	2	1	1
488	1000	18	1	3	1	4	5	3	5	3	5	5	5	5	2	4	4	5	3	5	2	5	5	3	5	5	3	2	4	5	2	2	1	3	2	1	1	3	3	2	3	1	2	1	7	2	1	1	1
489	1638	18	1	3	1	4	4	4	2	2	4	4	4	4	2	4	2	4	2	4	2	4	4	4	2	5	4	2	4	4	4	2	2	1	2	2	2	2	4	3	2	3	0	3	6	1	5	2	1
490	718	19	0	5	1	4	2	5	4	2	3	4	5	4	1	5	5	5	1	5	1	4	5	1	5	5	1	3	3	3	1	1	2	2	3	3	1	4	3	2	1	1	1	1	4	4	1	1	1
491	323	19	0	5	1	4	2	5	4	1	4	4	5	4	1	5	5	5	1	5	1	4	5	1	5	5	1	3	3	1	1	1	2	2	3	1	1	3	3	2	1	1	1	1	6	1	1	1	1
492	644	20	1	3	1	4	3	4	5	3	5	2	4	3	2	5	4	3	2	3	3	4	4	3	4	5	3	3	2	2	4	1	2	2	2	3	1	4	2	2	4	0	2	1	5	6	2	2	1
493	1109	19	1	3	1	4	5	5	5	5	3	4	5	4	2	5	5	3	3	4	3	5	5	4	5	5	5	3	4	4	4	3	4	4	3	4	4	4	2	2	4	2	3	2	3	6	2	2	1
494	1436	20	0	2	1	4	4	3	5	3	3	3	4	4	2	4	4	3	3	3	3	4	5	3	3	5	3	3	3	3	4	1	1	3	3	2	2	4	2	3	2	1	1	1	4	3	2	2	1
495	889	18	0	5	1	4	5	5	5	4	5	5	5	5	1	5	5	5	2	5	2	5	5	2	5	5	2	5	5	1	1	1	1	2	2	5	3	5	1	5	2	-9	5	2	7	1	2	2	1
496	494	20	0	5	1	4	5	5	5	4	4	4	5	5	2	5	5	4	3	4	1	3	5	3	4	5	3	4	4	4	5	4	4	4	4	5	1	4	1	1	5	2	5	4	5	7	1	5	1
497	624	19	0	6	1	4	5	5	4	2	5	5	5	5	5	5	5	5	4	5	4	5	5	4	5	5	5	5	5	4	4	2	2	1	3	4	2	4	1	1	4	1	1	1	5	6	2	1	1
498	943	19	1	1	1	4	2	4	3	1	5	3	3	4	1	3	2	3	1	4	2	2	1	2	3	5	1	4	3	5	5	4	5	5	4	5	5	5	3	4	5	0	1	4	2	7	2	6	1
499	652	19	0	3	1	4	4	4	4	2	4	2	4	4	1	5	3	3	2	3	2	2	4	2	4	5	2	2	2	4	3	3	3	3	3	1	2	4	3	3	3	3	3	4	6	3	3	5	1
500	177	20	1	1	1	2	4	5	5	3	5	5	5	5	5	5	5	5	5	5	5	5	5	5	5	5	5	5	5	-9	-9	-9	-9	-9	-9	-9	-9	-9	-9	-9	-9	1	3	3	-9	-9	-9	-9	1
501	4492	19	0	3	1	4	5	5	5	2	2	4	5	3	2	5	5	2	2	4	2	5	5	3	4	5	3	2	4	3	2	2	1	4	1	1	1	3	2	4	3	1	3	2	7	1	1	5	1
502	1700	19	0	3	1	4	3	3	3	2	2	5	4	4	3	3	4	4	1	2	1	3	5	2	4	5	3	3	4	4	3	1	1	3	3	4	2	3	2	3	4	2	3	4	5	6	2	4	1
503	602	19	0	1	1	4	5	5	5	5	5	5	5	5	3	5	5	5	3	5	5	5	5	3	5	5	2	5	4	1	2	1	1	1	3	1	1	3	3	1	1	2	3	2	5	4	1	5	1
504	573	19	0	1	1	4	4	4	4	2	4	2	4	4	2	4	4	4	2	4	2	2	4	2	4	4	2	2	2	4	4	2	3	3	2	2	3	4	2	4	3	2	3	4	6	3	2	5	1
505	2489	19	1	5	1	4	3	4	4	2	4	4	2	4	1	5	5	5	2	5	2	4	5	2	5	5	2	3	3	4	3	2	2	4	3	2	2	4	1	4	4	2	3	1	5	6	2	4	1
506	1940	19	-8	1	1	4	4	3	2	2	4	1	2	4	1	4	2	3	2	4	2	4	2	1	4	5	2	2	1	5	5	4	1	4	4	4	4	5	2	1	5	1	3	5	1	1	6	7	1
507	433	18	0	1	1	4	5	5	5	5	5	5	5	5	5	5	5	5	4	5	4	5	4	3	5	5	5	4	5	3	3	1	1	1	3	4	2	2	4	4	4	2	2	3	7	1	1	1	1
508	567	19	0	1	1	4	5	5	5	2	4	3	5	5	3	5	5	3	2	4	4	4	4	2	5	5	3	4	3	5	5	4	2	4	4	4	2	4	4	3	4	1	1	1	6	2	1	1	1
509	383	20	1	3	1	4	3	4	2	3	2	2	1	3	2	4	2	5	4	2	1	4	2	4	5	5	4	2	2	4	5	2	1	2	3	1	4	3	4	1	3	3	3	2	3	2	7	5	1
510	768	20	0	1	1	4	5	3	3	2	4	5	2	5	2	5	3	4	2	4	2	4	2	2	5	4	2	3	4	5	5	3	2	2	3	5	5	4	1	3	5	1	4	1	7	2	1	1	2
511	720	19	0	-9	1	4	5	5	5	3	5	5	5	3	2	5	5	5	2	5	3	3	5	3	5	5	2	3	3	3	5	1	1	2	2	2	2	3	1	4	2	-9	4	-9	7	1	1	1	1
512	587	20	0	1	1	4	5	4	5	5	4	3	5	5	4	5	5	5	2	5	3	5	5	3	5	5	3	3	3	4	4	1	2	4	4	4	2	4	2	1	2	1	3	3	7	2	2	1	1
513	655	-9	1	1	1	4	2	1	2	2	3	3	2	3	1	3	3	3	1	3	2	2	1	2	3	2	2	2	2	4	4	3	4	1	3	1	4	2	2	4	5	1	3	3	6	2	2	5	2
514	639	20	1	3	1	4	5	5	5	5	4	2	5	4	2	5	4	5	5	4	3	5	4	3	4	4	4	3	1	3	2	1	2	3	2	1	2	3	3	3	2	1	2	2	6	5	3	3	1
515	348	19	0	3	1	4	3	3	5	4	5	5	5	5	1	5	4	5	3	5	4	5	3	3	5	5	3	2	2	5	4	4	2	3	3	2	3	4	1	3	4	3	4	5	7	7	1	1	1
516	43	19	0	1	1	4	1	-9	-9	-9	-9	-9	-9	-9	-9	-9	-9	-9	-9	-9	-9	-9	-9	-9	-9	-9	-9	-9	-9	-9	-9	-9	-9	-9	-9	-9	-9	-9	-9	-9	-9	-9	-9	-9	-9	-9	-9	-9	-9
517	1310	20	0	5	1	4	5	5	5	2	4	2	5	5	2	5	5	5	3	5	2	3	5	3	5	5	5	2	2	4	3	2	2	1	1	4	4	2	2	3	4	1	4	3	7	3	1	1	1
518	366	19	0	3	1	4	3	4	4	4	4	3	4	4	2	5	5	5	3	5	2	3	4	3	5	5	3	2	3	4	4	4	1	4	4	4	4	3	5	2	4	2	4	5	3	5	5	5	1
519	548	19	0	3	1	4	3	3	1	2	3	2	3	5	2	5	4	4	2	4	1	2	2	2	5	5	2	2	3	5	5	4	4	5	5	5	5	3	4	4	5	4	5	2	2	7	5	6	1
520	583	19	1	3	1	4	2	3	3	1	2	2	3	2	1	3	2	3	1	3	3	2	2	2	3	1	1	2	2	4	5	3	3	5	5	3	4	5	2	3	2	4	4	3	3	5	4	4	1
521	111	19	1	3	1	4	1	5	3	3	4	3	4	3	3	1	2	1	4	4	2	2	2	3	2	3	4	4	5	3	4	4	4	2	2	3	5	4	3	3	2	3	4	3	3	4	4	5	3
522	403	19	1	3	1	4	4	3	3	4	2	3	2	4	4	4	5	5	2	4	2	2	3	3	4	3	3	2	2	3	4	3	3	4	3	2	2	3	4	2	4	2	2	2	6	6	3	3	2
523	1406	18	1	3	1	4	5	5	5	5	5	5	5	5	5	5	5	5	5	5	5	5	5	5	5	5	5	5	5	2	4	2	1	2	1	2	1	4	1	4	1	0	0	0	6	2	2	1	1
524	987	19	0	2	1	4	4	3	2	2	2	2	4	3	2	4	4	2	2	2	2	2	2	2	3	4	3	2	2	4	4	4	4	4	4	5	2	4	4	3	2	-9	-9	-9	6	5	1	1	1
525	25	19	0	1	1	2	-9	-9	-9	-9	-9	-9	-9	-9	-9	-9	-9	-9	-9	-9	-9	-9	-9	-9	-9	-9	-9	-9	-9	-9	-9	-9	-9	-9	-9	-9	-9	-9	-9	-9	-9	-9	-9	-9	-9	-9	-9	-9	-9
526	1906	19	0	2	1	4	4	2	2	3	4	4	4	4	1	3	4	2	1	4	1	1	2	1	4	2	1	2	4	4	4	4	4	4	4	4	4	4	2	3	3	3	4	2	6	3	6	3	1
527	598	19	0	1	1	4	5	5	5	3	3	2	5	5	2	5	5	5	2	5	3	5	4	3	5	5	4	5	3	2	4	1	1	1	2	3	2	3	1	3	3	1	1	1	7	2	1	1	1
528	96239	18	1	3	1	4	4	2	4	2	3	4	4	2	4	3	4	2	1	4	4	4	5	2	2	4	2	2	2	2	5	2	2	2	2	1	1	3	2	3	2	3	2	1	5	2	2	2	1
529	474	20	1	3	1	4	3	4	5	3	4	4	5	5	2	5	5	5	2	5	2	4	5	3	5	5	3	4	3	5	3	5	2	5	4	5	3	4	2	3	5	1	3	1	6	6	1	4	1
530	383	19	0	3	1	4	5	5	5	5	5	5	5	5	2	5	5	5	5	5	4	5	5	5	5	5	5	5	3	4	4	3	3	4	4	4	4	2	1	3	4	-9	1	-9	3	5	4	7	1
531	551	20	1	3	1	4	5	5	4	4	4	3	5	4	3	5	5	5	3	4	4	4	4	4	4	4	3	3	3	3	2	2	1	2	3	2	2	3	3	3	2	2	3	2	3	5	2	5	1
532	3304	20	0	3	1	4	4	2	4	2	2	4	4	5	4	4	5	5	2	5	2	4	5	3	5	5	2	4	3	4	2	1	4	2	4	5	1	4	2	1	4	1	3	4	5	7	6	7	1
533	740	19	0	2	1	4	4	3	4	2	3	4	4	3	4	5	5	4	2	4	3	5	3	2	5	5	3	4	4	4	4	3	4	5	3	4	5	4	2	3	3	4	5	2	2	3	2	6	1
534	641	19	0	1	1	4	4	4	4	3	3	2	4	4	1	5	4	4	4	4	3	4	4	3	5	5	3	4	2	4	5	2	3	2	2	4	4	4	2	3	4	1	4	0	7	6	7	1	2
535	14615	20	0	3	1	4	3	3	3	2	2	4	2	2	2	3	3	3	2	2	2	4	5	2	4	4	2	2	2	4	1	1	1	4	2	1	3	5	1	4	2	3	4	2	2	5	6	7	1
536	884	19	1	3	1	4	3	4	5	4	3	2	5	3	1	4	5	5	3	4	2	4	5	3	3	5	3	3	2	3	1	1	1	1	2	1	3	4	3	5	2	5	5	2	5	3	1	3	1
537	660	18	0	3	1	4	4	4	3	3	4	4	3	4	2	4	4	4	4	4	4	4	4	3	4	4	4	4	4	3	3	2	2	2	2	2	2	-9	2	2	2	2	2	1	5	4	4	3	3
538	456	20	1	5	1	4	5	5	5	5	5	5	5	5	4	5	5	5	5	5	3	4	5	5	5	5	3	5	5	4	3	2	1	5	3	1	1	3	1	1	1	1	2	1	6	1	5	1	1
539	504	20	1	3	1	4	4	5	5	5	5	5	-9	5	4	5	5	5	5	5	5	5	5	5	5	5	5	5	5	4	2	2	1	1	2	1	2	4	1	3	5	2	5	4	6	5	2	6	1
540	736	19	0	1	1	4	5	5	5	4	5	3	5	5	2	5	5	5	3	5	4	5	5	4	4	5	4	4	3	4	4	2	3	3	3	2	2	5	1	2	4	1	2	1	7	6	2	1	1
541	927	19	0	1	1	4	5	3	3	2	4	4	5	5	2	4	5	4	2	4	2	4	3	3	5	5	2	3	4	4	4	4	2	5	4	5	3	4	2	3	3	1	3	3	7	6	2	2	3
542	526	20	0	3	1	4	5	5	3	4	5	1	4	5	1	5	4	5	3	5	2	2	5	3	5	5	2	1	1	3	2	1	1	4	2	1	1	3	2	1	2	0	3	1	6	4	2	3	1
543	739	18	1	3	1	4	4	4	4	1	2	5	5	1	1	4	4	4	2	2	2	4	5	2	4	5	3	2	2	4	4	2	2	1	3	4	3	5	2	2	2	1	1	0	7	1	1	1	1
544	694	18	1	3	1	4	4	4	4	2	4	3	4	4	3	5	4	4	2	4	3	4	5	3	4	4	3	3	4	2	2	2	2	2	3	2	1	4	2	2	3	1	2	1	6	5	2	2	1
545	815	18	0	3	1	4	5	5	4	1	4	5	5	3	1	5	3	3	1	5	1	1	3	1	5	5	2	1	3	4	2	2	1	4	4	2	4	3	1	3	4	1	4	2	6	1	5	2	1
546	689	19	0	1	1	4	5	5	5	3	5	4	4	2	1	4	5	5	2	5	2	2	2	2	5	5	4	3	2	5	5	4	5	5	5	5	5	4	3	3	5	-9	-9	2	4	6	5	5	3
547	518	19	0	3	1	4	5	5	5	5	5	5	4	5	2	5	5	5	2	5	2	5	5	3	5	5	4	5	5	4	2	1	3	4	2	3	2	5	1	3	4	1	4	1	6	3	1	1	1
548	444	19	0	1	1	4	5	5	5	5	2	4	5	5	1	5	5	4	3	2	1	5	4	3	5	5	3	1	2	4	3	5	4	4	3	5	5	5	1	4	5	-9	-9	-9	1	6	1	7	1
549	663	19	0	3	1	4	5	4	4	4	3	2	5	3	3	5	4	2	2	3	2	5	5	2	3	5	2	2	2	2	2	1	2	4	3	1	1	4	5	1	3	1	1	2	7	3	1	1	1
550	613	19	0	3	1	4	3	3	3	3	3	2	3	2	2	3	3	3	2	3	3	3	4	3	4	3	3	2	2	4	3	3	3	4	4	4	2	4	2	3	4	1	2	2	4	4	3	4	3
551	856	19	0	3	1	4	5	4	4	1	3	2	4	4	1	5	4	3	1	3	1	3	5	4	4	5	3	1	1	4	1	1	1	2	1	4	1	4	4	3	4	1	1	1	2	6	1	1	3
552	680	20	0	3	1	4	5	4	4	5	2	2	2	4	1	5	4	4	5	2	3	5	3	2	5	5	2	1	2	4	2	3	3	3	3	3	4	3	1	4	4	1	1	3	5	5	1	1	1
553	617	19	1	6	1	4	5	3	5	5	5	4	5	5	1	5	5	5	3	5	5	5	5	2	5	5	5	5	5	5	4	4	4	5	4	5	4	3	2	3	5	0	0	0	4	4	4	4	1
554	602	20	0	1	1	4	5	5	5	4	5	5	5	5	5	5	5	5	3	5	4	3	4	4	5	5	3	2	5	4	3	3	4	2	2	4	3	3	2	3	4	1	3	2	6	4	2	2	1
555	1690	19	0	3	1	4	5	5	4	3	5	2	4	4	2	4	4	5	2	3	2	3	5	2	4	5	2	3	2	4	3	3	4	3	3	5	3	3	2	2	4	1	1	1	6	2	2	5	1
556	346	19	1	3	1	4	2	2	3	2	1	2	2	2	2	2	4	5	3	2	2	2	2	2	2	2	2	2	2	5	5	4	1	5	5	1	2	5	1	5	2	3	5	2	6	2	6	2	3
557	1001	18	0	3	1	4	5	5	5	2	5	5	5	5	2	5	5	4	3	5	2	3	2	3	3	5	3	3	5	3	4	2	2	2	3	4	3	2	1	5	4	0	2	2	3	5	2	2	2
558	311	19	1	3	1	4	5	3	3	5	5	5	5	3	3	3	5	5	5	5	5	5	3	5	5	3	5	5	3	5	3	1	1	1	1	3	2	3	1	4	5	4	3	-9	1	1	6	6	1
559	298441	19	0	5	1	4	4	5	4	4	4	4	4	2	2	5	5	5	2	5	3	5	5	2	5	5	4	2	4	1	4	2	1	2	3	1	4	4	2	2	1	-9	2	1	6	6	2	2	1
560	159	22	0	6	1	4	5	5	5	5	5	5	5	5	2	5	5	5	5	5	3	5	5	3	5	5	5	2	3	-9	-9	-9	-9	-9	-9	-9	-9	-9	-9	-9	-9	-9	-9	-9	-9	-9	-9	-9	-9
561	1693	19	0	2	1	4	4	3	4	2	4	2	4	4	2	4	4	4	2	4	2	2	5	2	5	4	2	2	2	4	2	2	2	2	3	4	2	4	2	3	4	1	3	1	4	4	6	1	1
562	469	18	0	3	1	4	4	4	4	2	4	2	4	4	1	4	4	5	2	4	3	4	4	3	4	4	2	3	2	3	4	2	4	2	3	4	3	4	2	2	2	1	3	1	5	5	2	5	2
563	119	19	1	3	1	4	3	4	2	3	4	3	3	4	3	4	3	4	4	3	3	3	4	3	4	3	3	4	2	3	3	2	5	3	2	3	3	3	4	4	3	2	1	1	1	1	2	3	3
564	258880	19	0	3	1	4	4	2	5	3	2	2	3	3	2	4	5	3	3	4	2	5	5	2	4	5	5	2	2	4	2	3	3	2	3	1	2	5	2	3	2	1	2	-9	6	6	1	1	3
565	225	19	1	3	1	4	3	3	3	3	3	4	3	3	3	4	3	3	3	3	3	3	3	3	3	3	3	3	3	4	3	2	3	3	3	3	2	4	3	3	3	3	3	2	3	4	4	4	3
566	1299	19	1	3	1	4	4	2	5	2	2	5	2	5	1	5	5	2	3	3	2	4	5	4	5	5	2	2	4	3	2	2	3	3	3	1	1	2	1	3	2	2	3	4	6	3	2	2	1
567	844	20	0	5	1	4	5	5	5	4	5	5	5	5	2	5	5	5	3	5	5	5	5	4	5	5	3	5	5	3	4	2	1	4	3	4	2	4	1	2	3	1	2	1	6	2	1	3	1
568	385	20	1	1	1	4	4	4	4	2	4	4	4	5	2	4	4	4	2	-9	2	4	4	2	5	4	3	3	4	5	4	4	4	4	4	3	3	4	3	2	4	3	4	2	2	6	3	2	1
569	1490	19	1	3	1	4	5	5	5	5	5	5	5	5	2	5	5	5	2	5	5	4	5	5	5	5	5	5	5	4	4	1	2	4	5	4	1	5	4	1	5	1	1	1	2	2	6	2	1
570	728	19	-9	3	1	4	5	5	4	2	5	5	3	5	2	5	5	5	2	5	2	4	5	2	5	5	2	3	3	4	4	4	3	3	3	4	3	4	4	4	4	4	4	3	2	3	2	6	1
571	916	18	0	3	1	4	2	1	3	3	2	4	5	3	2	4	4	3	1	2	2	3	2	2	4	5	4	2	3	2	2	4	3	4	2	5	3	2	2	4	3	2	5	3	6	2	4	2	1
572	491	20	0	1	1	4	5	5	4	5	5	3	5	5	2	5	5	5	5	5	2	5	4	5	5	5	5	5	2	2	2	3	4	1	1	4	3	4	1	4	4	2	3	3	2	6	4	6	1
573	876	19	1	1	1	4	5	5	5	2	5	4	5	5	2	5	5	5	2	4	3	3	5	4	5	5	5	5	5	4	1	4	3	4	3	1	4	4	1	2	1	1	1	1	2	6	1	2	1
574	227	19	1	3	1	4	2	2	3	4	3	3	2	3	4	2	3	2	4	4	3	2	3	2	3	3	2	3	3	3	3	2	4	4	2	3	2	2	3	3	3	1	2	2	3	4	4	5	2
575	126	18	1	1	1	4	-9	-9	-9	-9	-9	-9	-9	-9	-9	-9	-9	-9	-9	-9	-9	-9	-9	-9	-9	-9	-9	-9	-9	-9	-9	-9	-9	-9	-9	-9	-9	-9	-9	-9	-9	-9	-9	-9	-9	-9	-9	-9	-9
576	93	20	0	3	1	4	-9	-9	-9	-9	-9	-9	-9	-9	-9	-9	-9	-9	-9	-9	-9	-9	-9	-9	-9	-9	-9	-9	-9	-9	-9	-9	-9	-9	-9	-9	-9	-9	-9	-9	-9	1	2	1	-9	-9	-9	-9	-9
577	130	18	1	5	1	4	3	3	1	4	2	3	5	1	1	4	4	1	2	3	3	4	1	1	3	4	1	4	3	1	5	1	3	5	1	1	1	5	2	1	1	3	3	4	4	4	4	4	3
578	371	18	0	3	1	4	5	5	5	2	3	3	5	4	2	5	5	5	3	4	3	5	5	3	4	5	2	2	3	2	3	1	1	1	3	4	1	3	2	1	3	1	-9	1	5	7	1	3	1
579	645	19	0	3	1	4	5	5	5	4	5	5	5	5	2	5	5	5	2	5	2	5	5	2	5	5	5	2	5	3	4	2	1	2	2	5	3	4	1	3	5	-9	0	-9	6	1	2	2	2
580	928	19	0	2	1	4	5	4	4	3	4	2	5	5	1	5	3	5	3	5	3	5	4	3	5	5	2	3	3	3	4	3	3	5	4	2	3	4	1	2	4	1	2	1	6	5	1	1	1
581	492	20	0	6	1	4	5	5	5	5	5	2	5	5	2	5	5	5	3	5	3	5	5	4	5	5	5	4	3	4	5	4	4	2	3	4	3	2	2	4	5	3	4	3	2	5	2	5	1
582	39	19	0	3	1	4	-9	-9	-9	-9	-9	-9	-9	-9	-9	-9	-9	-9	-9	-9	-9	-9	-9	-9	-9	-9	-9	-9	-9	-9	-9	-9	-9	-9	-9	-9	-9	-9	-9	-9	-9	-9	-9	-9	-9	-9	-9	-9	-9
583	570	20	0	1	1	4	4	5	5	4	5	4	5	5	2	5	5	5	3	5	3	4	4	5	5	5	5	3	5	4	3	3	4	2	3	4	3	4	2	3	3	1	2	1	6	3	2	2	2
584	3036	21	0	2	1	4	5	5	5	5	5	5	5	5	2	5	5	5	5	5	5	5	5	5	5	5	5	5	5	2	2	3	4	4	3	2	4	4	2	3	2	1	1	1	6	2	2	2	2
585	18825	19	0	1	1	4	-9	-9	-9	-9	-9	-9	-9	-9	-9	-9	-9	-9	-9	-9	-9	-9	-9	-9	-9	-9	-9	-9	-9	-9	-9	-9	-9	-9	-9	-9	-9	-9	-9	-9	-9	-9	-9	-9	-9	-9	-9	-9	-9
586	778	18	0	3	1	4	5	5	3	1	4	3	5	5	1	5	4	2	1	4	1	2	2	1	4	5	1	1	2	4	5	3	4	1	3	3	4	4	4	2	4	2	3	1	2	6	6	6	2
587	613	19	0	2	1	4	5	5	5	2	4	4	5	5	3	5	5	4	3	5	4	5	5	4	5	5	5	3	4	4	2	3	2	3	3	2	3	4	2	3	2	1	1	2	3	5	3	2	1
588	265	18	0	3	1	4	5	5	5	5	5	5	5	5	5	5	5	5	5	5	5	5	5	5	5	5	5	5	5	4	1	4	1	4	2	5	1	5	1	1	4	-9	-9	-9	7	7	7	1	1
589	1750	19	0	1	1	4	5	5	5	4	5	2	5	5	2	5	5	5	2	5	3	4	5	3	5	5	2	2	2	4	5	4	1	4	2	5	2	5	3	2	2	1	3	1	3	5	2	6	1
590	481	18	0	1	1	4	5	5	4	5	5	5	5	5	2	5	5	5	5	5	2	5	5	5	5	5	2	3	3	4	5	5	5	2	3	5	4	4	1	3	3	1	3	1	7	2	1	1	1
591	3048	19	1	3	1	4	4	5	4	4	3	5	4	5	3	4	5	4	2	2	3	4	4	2	5	4	2	4	5	3	2	2	1	3	4	2	3	3	2	3	2	3	2	4	4	3	1	4	1
592	1646	20	0	3	1	4	4	5	5	2	2	5	5	5	2	5	5	5	3	5	2	2	5	3	5	5	2	3	4	4	2	1	1	5	2	5	1	4	2	1	4	1	2	2	2	7	6	7	1
593	277	19	0	3	1	4	5	5	5	2	5	5	5	5	2	5	5	5	5	5	3	5	5	5	5	5	2	3	4	4	4	3	3	5	5	4	3	3	2	3	4	-9	2	1	3	2	2	5	1
594	909	18	0	3	1	4	5	4	4	2	2	1	3	3	2	5	4	2	1	4	1	3	5	1	3	5	2	1	1	4	4	2	1	4	4	3	2	4	1	2	5	2	4	4	5	2	2	7	1
595	528	18	0	1	1	4	5	5	5	2	5	3	5	5	2	5	5	5	4	5	5	4	2	2	5	5	5	5	2	5	1	4	2	5	3	5	2	5	1	5	4	2	5	4	7	1	5	6	3
596	12612	18	0	6	1	4	2	4	2	2	4	1	3	3	3	5	5	3	2	5	2	2	5	3	5	5	3	4	3	3	4	2	3	5	2	5	3	2	2	2	4	0	1	4	1	6	1	7	1
597	783	19	0	3	-9	4	3	5	5	4	5	4	3	5	1	5	5	5	2	5	3	2	3	2	5	5	2	3	5	5	2	2	4	3	5	1	3	4	2	5	4	1	1	1	7	1	1	1	3
598	856	17	1	3	1	4	5	4	5	3	5	5	4	5	3	4	5	5	2	5	4	4	4	2	5	5	2	3	4	5	4	4	5	3	2	5	3	3	3	4	3	2	3	1	5	6	2	2	3
599	364	19	1	3	1	4	2	2	4	2	2	2	4	4	2	5	5	5	3	5	2	5	5	2	4	4	3	2	3	2	4	4	3	2	2	5	3	5	3	3	5	3	4	4	5	3	3	5	1
600	4459	19	0	3	1	4	5	2	2	2	2	3	2	2	2	5	4	2	1	2	2	2	4	2	3	5	2	2	2	2	4	4	2	1	3	4	3	4	2	4	4	1	4	4	2	4	6	4	1
601	357	19	0	3	1	4	4	4	4	4	4	4	5	5	2	5	5	3	2	5	3	4	2	2	5	5	2	4	4	5	5	5	3	4	5	5	5	3	4	4	5	4	3	4	1	4	7	7	1
602	800	20	1	3	1	4	5	5	5	5	5	5	5	5	2	5	5	5	3	5	3	5	5	3	5	5	5	5	3	2	2	2	2	2	2	4	2	4	2	3	4	1	1	2	6	3	2	2	1
603	1049	19	0	3	1	4	5	5	5	2	2	4	4	4	1	5	5	4	1	3	2	4	5	2	5	5	2	2	4	5	5	5	2	2	3	2	1	4	1	3	4	1	3	1	5	7	2	6	1
604	717	18	1	1	1	4	4	4	2	3	2	3	3	2	1	5	4	2	2	2	2	3	1	2	3	5	4	3	3	3	4	1	2	3	4	3	3	5	1	5	3	1	1	1	5	5	4	2	2
605	90644	18	1	1	1	4	5	5	5	2	5	5	5	5	2	5	5	5	3	4	3	4	5	2	5	5	2	2	3	3	4	2	1	3	4	4	3	4	1	2	4	0	3	0	7	2	1	1	1
606	754	19	1	3	1	4	5	2	4	2	4	2	2	5	2	4	4	3	2	4	2	2	4	2	4	5	2	2	2	1	4	2	1	1	1	1	1	2	4	4	1	3	3	2	2	4	7	5	1
607	837	19	0	1	1	4	4	4	4	3	3	2	2	4	2	4	3	3	2	3	2	4	3	2	4	4	4	2	2	4	2	2	3	4	3	4	3	4	2	3	4	1	2	2	6	2	2	2	2
608	394	19	0	3	1	4	5	4	3	2	2	3	2	4	2	4	4	4	2	4	3	4	5	2	4	4	2	3	3	1	3	2	2	1	2	5	1	4	1	3	3	1	4	1	6	2	2	2	1
609	330	18	0	3	1	4	2	2	2	2	2	4	4	2	2	4	2	4	2	2	2	4	5	4	4	4	2	2	2	4	2	4	3	5	2	4	2	4	1	3	3	1	4	5	5	2	1	1	2
610	585	19	1	3	1	4	4	5	5	3	5	5	5	5	5	5	5	5	2	5	5	5	5	5	5	5	5	5	5	4	4	3	1	2	3	2	3	2	2	4	5	2	2	3	1	2	6	2	1
611	374	19	0	3	1	4	5	5	5	5	4	3	5	4	1	5	5	4	5	4	4	5	5	2	4	5	2	3	5	2	1	1	1	1	3	4	1	3	1	2	4	1	1	3	4	2	1	1	1
612	468	20	0	3	1	4	3	3	4	2	4	3	3	4	3	4	4	4	2	4	3	4	5	2	4	5	4	3	4	4	3	2	2	1	3	2	2	4	2	3	3	0	0	-9	5	3	2	3	2
613	544	18	0	1	1	4	5	3	3	2	2	2	4	2	1	2	4	4	2	3	1	2	4	3	4	4	2	1	1	4	4	4	4	4	4	5	3	4	2	4	4	2	2	1	5	3	6	5	1
614	1718	19	1	3	1	4	2	5	4	2	2	1	5	2	1	5	4	3	2	2	3	4	4	2	3	5	3	2	2	4	4	2	2	1	4	2	2	4	2	3	4	2	3	2	5	5	4	6	1
615	962	20	1	3	1	4	4	2	2	3	4	1	5	5	1	3	2	3	3	3	1	1	4	3	4	5	4	1	1	4	3	2	3	5	2	3	4	4	4	5	5	3	5	5	6	3	2	2	1
616	930	19	1	1	1	4	4	4	3	3	4	2	5	4	2	5	5	5	2	5	2	4	3	2	4	5	3	2	3	4	5	4	3	5	4	5	3	5	4	4	5	0	-9	-9	5	6	2	5	1
617	86005	19	1	3	1	4	3	4	4	2	4	5	2	4	2	5	4	3	2	4	2	4	5	2	4	5	3	2	3	2	2	2	1	1	1	4	1	4	4	3	4	0	0	0	6	6	2	2	1
618	951	20	0	5	1	4	5	5	4	5	5	5	5	5	2	5	4	5	4	5	3	5	5	5	5	5	5	4	3	3	3	2	2	2	2	1	3	3	2	2	3	2	4	1	2	2	2	4	1
619	710	18	0	3	1	4	3	4	2	2	2	2	5	4	1	4	3	4	1	3	1	2	2	1	5	5	2	2	1	4	4	3	3	2	3	5	4	3	2	4	1	1	3	2	3	7	1	5	1
620	481	19	0	3	1	4	4	4	5	2	3	4	5	5	2	4	5	5	4	5	2	4	5	2	5	5	3	2	2	1	1	1	1	1	2	1	1	3	4	1	1	1	2	2	6	2	1	3	1
621	878	-9	1	3	1	4	5	5	5	3	4	4	4	4	2	5	4	4	2	2	3	3	5	2	2	5	2	3	3	4	3	3	4	2	2	4	1	3	2	4	5	1	4	2	6	3	4	7	1
622	42	18	0	1	1	4	-9	-9	-9	-9	-9	-9	-9	-9	-9	-9	-9	-9	-9	-9	-9	-9	-9	-9	-9	-9	-9	-9	-9	-9	-9	-9	-9	-9	-9	-9	-9	-9	-9	-9	-9	-9	-9	-9	-9	-9	-9	-9	-9
623	518	20	0	1	1	4	3	3	2	2	5	4	5	5	2	5	5	4	2	5	4	5	2	2	5	5	2	2	2	3	4	2	2	4	4	1	3	4	1	1	1	2	3	2	7	1	2	2	2
624	430	19	0	3	1	4	5	5	5	5	5	5	5	5	4	5	5	5	5	5	5	5	5	5	5	5	5	5	5	3	3	1	3	4	2	4	2	3	3	3	3	1	1	1	5	5	5	3	1
625	440	20	0	3	1	4	4	4	4	4	4	4	4	4	4	4	4	4	4	4	5	5	5	5	5	4	5	5	5	5	3	5	2	3	1	5	4	3	2	3	5	-9	4	5	1	7	4	4	1
626	66	20	0	1	1	4	-9	-9	-9	-9	-9	-9	-9	-9	-9	-9	-9	-9	-9	-9	-9	-9	-9	-9	-9	-9	-9	-9	-9	-9	-9	-9	-9	-9	-9	-9	-9	-9	-9	-9	-9	2	4	4	-9	-9	-9	-9	-9
627	255	19	1	3	1	4	3	5	4	4	5	5	5	5	4	4	3	4	3	3	3	3	5	2	5	5	5	5	5	2	4	4	3	2	4	2	3	4	2	4	3	1	2	1	4	4	3	5	1
628	524	19	0	1	1	4	5	5	5	5	5	5	5	5	3	5	5	5	3	5	3	5	5	5	5	5	5	5	5	3	2	2	2	3	3	5	2	4	5	4	5	1	2	3	7	1	1	4	1
629	616	19	0	1	1	4	-9	-9	-9	-9	-9	-9	-9	-9	-9	-9	-9	-9	-9	-9	-9	-9	-9	-9	-9	-9	-9	-9	-9	-9	-9	-9	-9	-9	-9	-9	-9	-9	-9	-9	-9	-9	-9	-9	7	3	1	1	-9
630	875	19	1	4	1	4	5	5	5	1	1	3	4	4	3	5	5	4	1	2	1	5	4	2	4	5	2	2	3	2	3	2	2	3	3	4	2	4	2	4	2	2	3	1	7	2	1	1	1
631	814	18	1	1	1	4	5	5	5	2	3	4	5	5	4	5	5	5	2	4	2	5	4	4	5	5	3	2	4	4	3	4	3	1	2	4	3	4	3	1	4	3	3	2	5	7	1	5	1
632	547	18	0	4	1	4	5	5	5	5	5	5	5	5	2	5	5	5	3	5	3	4	4	4	5	5	4	3	4	4	2	4	4	4	3	5	3	4	2	3	4	1	2	1	5	5	4	6	1
633	1340	19	0	5	1	4	5	5	5	5	5	5	5	5	1	5	5	5	2	5	2	4	5	3	4	5	2	3	4	2	1	2	2	1	2	5	2	3	5	2	4	-9	1	2	4	5	2	1	1
634	350	19	0	3	1	4	3	3	3	3	3	3	3	3	3	3	3	3	3	3	3	3	3	3	3	3	3	3	3	4	-9	5	5	5	4	4	5	3	3	3	5	3	1	5	2	5	2	4	2
635	1173	20	1	3	1	4	5	5	3	2	2	4	2	2	1	3	2	4	1	4	3	3	5	1	3	3	2	1	2	2	2	2	2	1	1	1	1	3	1	3	3	1	2	0	7	2	4	1	1
636	568	18	1	5	1	4	5	4	4	3	4	4	4	5	2	4	4	3	3	4	4	4	3	4	4	5	2	3	3	4	4	3	2	2	4	4	4	5	3	3	4	4	3	5	2	6	4	5	2
637	497	18	0	3	1	4	5	1	4	4	4	1	1	2	2	4	5	3	2	2	2	1	2	2	4	4	4	2	2	4	5	2	3	5	4	4	4	4	1	5	1	1	1	0	7	3	5	3	1
638	254	18	0	3	1	4	5	2	2	2	3	1	2	2	2	5	4	3	2	2	2	1	2	2	4	4	4	2	1	4	5	2	3	5	4	4	4	4	1	4	2	2	2	0	6	3	6	3	1
639	170843	19	0	3	1	4	-9	-9	-9	-9	-9	-9	-9	-9	-9	-9	-9	-9	-9	-9	-9	-9	-9	-9	-9	-9	-9	-9	-9	3	4	1	4	4	3	5	5	2	4	4	2	2	1	2	5	2	4	2	1
640	693	18	0	1	1	4	5	1	1	1	2	1	2	4	1	5	1	1	1	1	1	1	5	1	3	4	4	1	1	4	2	1	1	1	2	1	1	4	1	5	4	1	2	1	6	7	2	1	3
641	797	20	1	3	1	4	4	4	5	3	4	1	2	4	2	5	3	5	2	5	3	5	5	3	5	5	4	2	3	3	1	2	1	4	4	4	2	5	1	1	4	1	5	4	4	5	2	1	1
642	1264	18	0	5	1	4	4	5	4	1	4	1	2	4	1	5	4	1	1	4	1	3	2	2	5	5	1	2	2	4	3	4	2	1	1	1	4	4	1	2	2	4	4	0	1	2	5	7	2
643	684	18	0	2	1	4	5	5	4	2	5	4	5	5	2	5	5	5	3	4	4	5	4	2	5	5	2	2	3	3	4	1	1	4	3	1	1	4	2	1	2	1	1	2	6	3	2	2	1
644	841	19	0	3	1	4	2	3	4	1	1	2	1	1	1	4	4	3	2	2	1	2	4	2	3	2	2	2	2	4	1	1	2	1	1	3	2	2	1	4	4	-9	-9	2	5	3	1	1	1
645	983	18	0	3	1	4	2	2	3	2	2	2	2	3	1	2	4	4	2	4	2	4	5	2	4	5	2	2	2	3	2	2	2	4	2	3	1	3	2	2	2	3	1	3	6	4	2	4	1
646	1886	19	1	1	1	4	5	5	5	2	5	5	5	5	2	5	5	4	2	5	2	5	5	5	5	5	2	3	2	5	4	5	3	4	3	4	4	5	2	1	5	3	3	4	1	1	6	1	1
647	710	18	1	3	1	4	4	4	2	2	2	1	4	2	1	1	-9	2	1	2	1	1	4	2	3	4	1	1	1	4	5	4	3	2	2	5	3	5	4	5	5	4	5	4	6	1	5	4	2
648	488	19	0	2	1	4	5	5	4	3	5	5	5	5	5	5	5	4	5	5	4	5	4	5	5	5	5	4	5	3	2	3	2	2	3	1	2	4	2	3	1	0	1	0	2	6	2	2	1
649	938	19	0	1	1	4	5	5	5	5	5	4	5	5	2	5	5	5	5	5	4	5	5	5	5	5	3	4	4	5	5	5	4	3	4	5	4	4	2	4	5	1	2	2	3	6	5	6	1
650	1186	18	0	5	1	4	5	5	3	2	3	2	5	5	2	5	5	5	1	4	1	4	5	1	5	5	1	2	2	3	4	3	2	2	4	5	2	4	4	3	5	1	3	2	6	3	2	3	1
651	1400	19	0	5	1	4	3	5	2	1	3	3	2	5	2	4	3	3	2	5	3	4	4	3	5	5	3	3	3	4	3	3	3	5	5	1	3	3	2	3	4	2	2	1	3	5	4	3	1
[truncated: 87 more columns]
